# Supplementary material for: Cryptochrome 1 mediates light-dependent inclination magnetosensing in monarch butterflies
Source: Nat Commun. 2021 Feb 3;12:771. doi: 10.1038/s41467-021-21002-z (PMC7859408; doi:10.1038/s41467-021-21002-z)
Supplement: Supplementary file 7 — Source Data [file 41467_2021_21002_MOESM7_ESM.xlsx]

## Sheet: Title page
TITLE: CRYPTOCHROME 1 mediates light-dependent inclination magnetosensing in monarch butterflies
AUTHORS: Guijun Wan1,2*, Ashley N. Hayden1, Samantha E. Iiams1,3 and Christine Merlin1,3*
AFFILIATIONS:
1 Department of Biology and Center for Biological Clocks Research, Texas A&M University, College Station, Texas 77843, USA;
2 Department of Entomology, College of Plant Protection, Nanjing Agricultural University, Nanjing 210095, China;
3 Genetics Interdisciplinary Program, Texas A&M University, College Station, Texas 77843, USA
*: Corresponding authors

## Sheet: Abbreviations
Abbreviations
MF:	magnetic field
AMI:	ambient magnetic inclination
RAMI:	reversal of ambient magnetic inclination
Tm:	temperature
Anta:	antenna
Ant:	antennae
Eye:	compound eye
Eyes:	compound eyes
Eye PR:	compound eye photoreceptors
OL:	optic lobe
WB:	number of wingbeats
CP:	Clear painted
BP:	Black painted
D:	Dark
L:	Light
Supplementary Figure:	Supp Fig.

## Sheet: Fig.1 c
Full spectrum light tested by Jaz-ULM-200 spectrometer
190.203	0	0	0
190.584	0	0	0
190.966	1298.65	1190.23	0
191.348	1317.93	1269.74	0
191.73	1293.83	1240.83	0
192.112	1327.57	1223.96	0
192.493	1286.61	1342.02	0
192.875	1289.02	1361.3	0
193.257	1262.51	1363.71	0
193.638	1402.26	1356.48	0
194.02	1426.35	1356.48	0
194.401	1354.07	1327.57	0
194.783	1419.12	1315.52	0
195.164	1337.2	1322.75	0
195.546	1262.51	1339.61	0
195.927	1320.34	1255.28	0
196.308	1366.12	1284.2	0
196.69	1344.43	1344.43	0
197.071	1385.39	1315.52	0
197.452	1375.75	1245.65	0
197.834	1358.89	1276.97	0
198.215	1329.97	1303.47	0
198.596	1279.38	1325.16	0
198.977	1349.25	1327.57	0
199.358	1354.07	1289.02	-0.671108
199.739	1368.53	1356.48	-0.616285
200.12	1281.79	1370.93	6.30654
200.501	1315.52	1310.7	-0.300871
200.882	1301.06	1337.2	1.77628
201.263	1358.89	1327.57	-1.32847
201.644	1276.97	1315.52	1.51372
202.025	1349.25	1315.52	-1.26444
202.406	1298.65	1375.75	2.7275
202.787	1315.52	1305.88	-0.3235
203.167	1296.24	1315.52	0.617483
203.548	1332.38	1334.79	0.073747
203.929	1373.34	1327.57	-1.33843
204.31	1356.48	1267.33	-2.4882
204.69	1358.89	1310.7	-1.28763
205.071	1296.24	1378.16	2.09247
205.451	1305.88	1363.71	1.41534
205.832	1346.84	1252.88	-2.20661
206.212	1390.21	1289.02	-2.27895
206.593	1291.42	1209.51	-1.77007
206.973	1279.38	1308.29	0.599642
207.354	1262.51	1399.85	2.73174
207.734	1322.75	1264.92	-1.10443
208.114	1332.38	1284.2	-0.883277
208.495	1264.92	1349.25	1.48418
208.875	1281.79	1378.16	1.6281
209.255	1252.88	1313.11	0.975636
209.635	1293.83	1358.89	1.00975
210.016	1313.11	1332.38	0.286985
210.396	1349.25	1293.83	-0.791167
210.776	1339.61	1279.38	-0.824622
211.156	1344.43	1327.57	-0.221869
211.536	1329.97	1272.15	-0.731407
211.916	1315.52	1329.97	0.175826
212.296	1327.57	1354.07	0.310463
212.676	1315.52	1291.42	-0.272046
213.056	1322.75	1303.47	-0.209876
213.436	1368.53	1276.97	-0.963189
213.816	1272.15	1358.89	0.88155
214.195	1252.88	1334.79	0.803768
214.575	1284.2	1337.2	0.502114
214.955	1240.83	1325.16	0.77089
215.335	1284.2	1296.24	0.106184
215.714	1276.97	1289.02	0.102453
216.094	1284.2	1301.06	0.138401
216.473	1281.79	1346.84	0.515053
216.853	1281.79	1269.74	-0.092009
217.233	1382.98	1233.6	-1.10136
217.612	1310.7	1279.38	-0.223264
217.992	1308.29	1257.69	-0.349232
218.371	1325.16	1279.38	-0.306564
218.75	1305.88	1252.88	-0.344766
219.13	1303.47	1329.97	0.167808
219.509	1276.97	1305.88	0.178603
219.888	1315.52	1315.52	0
220.268	1325.16	1274.56	-0.296855
220.647	1351.66	1293.83	-0.330366
221.026	1303.47	1339.61	0.201078
221.405	1293.83	1293.83	0
221.784	1332.38	1380.57	0.253118
222.164	1337.2	1301.06	-0.183989
222.543	1358.89	1339.61	-0.094911
222.922	1274.56	1284.2	0.045807
223.301	1380.57	1337.2	-0.198929
223.68	1334.79	1373.34	0.170718
224.059	1281.79	1308.29	0.113369
224.437	1411.89	1320.34	-0.378715
224.816	1320.34	1361.3	0.164126
225.195	1351.66	1269.74	-0.318108
225.574	1236.01	1332.38	0.363252
225.953	1315.52	1279.38	-0.13235
226.331	1301.06	1334.79	0.120059
226.71	1269.74	1301.06	0.108433
227.089	1255.28	1260.1	0.016268
227.467	1301.06	1296.24	-0.015862
227.846	1329.97	1303.47	-0.085105
228.225	1356.48	1296.24	-0.188764
228.603	1262.51	1332.38	0.21361
228.982	1308.29	1337.2	0.086264
229.36	1329.97	1329.97	0
229.738	1276.97	1317.93	0.116764
230.117	1298.65	1238.42	-0.16795
230.495	1272.15	1361.3	0.243554
230.874	1366.12	1238.42	-0.342121
231.252	1332.38	1286.61	-0.120243
231.63	1332.38	1334.79	0.006209
232.008	1334.79	1395.03	0.152306
232.387	1305.88	1317.93	0.02991
232.765	1291.42	1344.43	0.129383
233.143	1313.11	1291.42	-0.05198
233.521	1305.88	1368.53	0.147471
233.899	1356.48	1329.97	-0.061288
234.277	1315.52	1250.47	-0.147821
234.655	1298.65	1317.93	0.043016
235.033	1332.38	1366.12	0.073954
235.411	1322.75	1310.7	-0.025958
235.789	1327.57	1315.52	-0.025518
236.167	1296.24	1361.3	0.135408
236.544	1286.61	1361.3	0.152756
236.922	1378.16	1320.34	-0.116105
237.3	1356.48	1291.42	-0.128349
237.678	1289.02	1344.43	0.107455
238.055	1317.93	1303.47	-0.027516
238.433	1281.79	1308.29	0.049512
238.811	1310.7	1342.02	0.057383
239.188	1354.07	1272.15	-0.147006
239.566	1298.65	1320.34	0.038098
239.943	1346.84	1329.97	-0.028994
240.321	1262.51	1349.25	0.145964
240.698	1260.1	1322.75	0.103201
241.076	1303.47	1303.47	0
241.453	1293.83	1286.61	-0.011415
241.83	1289.02	1281.79	-0.01118
242.208	1308.29	1356.48	0.073045
242.585	1296.24	1298.65	0.003582
242.962	1305.88	1298.65	-0.010546
243.339	1361.3	1329.97	-0.044872
243.717	1349.25	1354.07	0.006783
244.094	1281.79	1308.29	0.036679
244.471	1286.61	1334.79	0.065574
244.848	1310.7	1342.02	0.04189
245.225	1363.71	1243.24	-0.158421
245.602	1293.83	1269.74	-0.031145
245.979	1301.06	1349.25	0.061243
246.356	1291.42	1325.16	0.042152
246.733	1358.89	1390.21	0.038489
247.11	1320.34	1349.25	0.034944
247.486	1363.71	1407.07	0.051542
247.863	1286.61	1264.92	-0.025354
248.24	1248.06	1298.65	0.058195
248.617	1361.3	1204.69	-0.177266
248.993	1301.06	1334.79	0.037611
249.37	1305.88	1317.93	0.013233
249.747	1317.93	1305.88	-0.013044
250.123	1289.02	1250.47	-0.041157
250.5	1397.44	1346.84	-0.053259
250.876	1281.79	1276.97	-0.005003
251.253	1344.43	1211.92	-0.135783
251.629	1310.7	1233.6	-0.077997
252.006	1274.56	1373.34	0.098653
252.382	1356.48	1289.02	-0.066546
252.759	1419.12	1293.83	-0.122067
253.135	1284.2	1329.97	0.044056
253.511	1334.79	1315.52	-0.018329
253.887	1313.11	1272.15	-0.038459
254.264	1276.97	1250.47	-0.024574
254.64	1255.28	1274.56	0.017655
255.016	1378.16	1301.06	-0.069696
255.392	1276.97	1342.02	0.058078
255.768	1346.84	1255.28	-0.080725
256.144	1322.75	1317.93	-0.004196
256.52	1298.65	1375.75	0.066298
256.896	1310.7	1337.2	0.022503
257.272	1332.38	1286.61	-0.038379
257.648	1291.42	1337.2	0.03791
258.024	1276.97	1262.51	-0.011829
258.4	1298.65	1349.25	0.040907
258.776	1390.21	1354.07	-0.028882
259.151	1346.84	1291.42	-0.043823
259.527	1385.39	1349.25	-0.028274
259.903	1305.88	1409.48	0.080244
260.278	1293.83	1337.2	0.03328
260.654	1339.61	1298.65	-0.031147
261.03	1349.25	1286.61	-0.047212
261.405	1310.7	1346.84	0.027003
261.781	1260.1	1305.88	0.033914
262.156	1301.06	1342.02	0.030103
262.532	1325.16	1375.75	0.036904
262.907	1252.88	1327.57	0.054029
263.283	1339.61	1327.57	-0.008644
263.658	1250.47	1378.16	0.09093
264.033	1317.93	1329.97	0.008509
264.408	1322.75	1370.93	0.033751
264.784	1349.25	1351.66	0.001672
265.159	1349.25	1375.75	0.018242
265.534	1308.29	1354.07	0.031247
265.909	1356.48	1248.06	-0.073392
266.284	1303.47	1291.42	-0.008084
266.659	1327.57	1279.38	-0.03203
267.035	1315.52	1315.52	0
267.41	1327.57	1274.56	-0.034626
267.785	1366.12	1313.11	-0.034302
268.159	1289.02	1366.12	0.049449
268.534	1349.25	1308.29	-0.026023
268.909	1349.25	1315.52	-0.021248
269.284	1272.15	1248.06	-0.015035
269.659	1385.39	1409.48	0.014909
270.034	1339.61	1329.97	-0.005909
270.408	1322.75	1262.51	-0.036596
270.783	1308.29	1293.83	-0.008708
271.158	1276.97	1317.93	0.024453
271.532	1356.48	1298.65	-0.034221
271.907	1267.33	1356.48	0.052304
272.282	1284.2	1281.79	-0.001401
272.656	1363.71	1315.52	-0.027784
273.031	1361.3	1320.34	-0.023405
273.405	1315.52	1380.57	0.036879
273.779	1296.24	1320.34	0.013529
274.154	1327.57	1382.98	0.030837
274.528	1310.7	1402.26	0.050526
274.902	1298.65	1366.12	0.036904
275.277	1322.75	1317.93	-0.002613
275.651	1289.02	1346.84	0.031074
276.025	1303.47	1354.07	0.026953
276.399	1329.97	1286.61	-0.022889
276.774	1289.02	1329.97	0.021431
277.148	1325.16	1301.06	-0.012495
277.522	1269.74	1368.53	0.050746
277.896	1262.51	1334.79	0.036815
278.27	1289.02	1303.47	0.007298
278.644	1305.88	1339.61	0.016869
279.018	1325.16	1310.7	-0.007168
279.392	1356.48	1332.38	-0.011837
279.765	1375.75	1344.43	-0.015257
280.139	1315.52	1366.12	0.024432
280.513	1248.06	1370.93	0.058873
280.887	1291.42	1356.48	0.030934
281.261	1329.97	1322.75	-0.003412
281.634	1317.93	1286.61	-0.014679
282.008	1298.65	1334.79	0.016816
282.382	1344.43	1363.71	0.008905
282.755	1296.24	1361.3	0.029867
283.129	1378.16	1378.16	0
283.502	1334.79	1291.42	-0.019647
283.876	1298.65	1281.79	-0.007591
284.249	1358.89	1334.79	-0.010783
284.623	1327.57	1310.7	-0.007497
284.996	1373.34	1339.61	-0.01489
285.369	1272.15	1281.79	0.004229
285.743	1303.47	1313.11	0.004204
286.116	1370.93	1279.38	-0.03968
286.489	1301.06	1351.66	0.021797
286.862	1358.89	1315.52	-0.018561
287.235	1272.15	1375.75	0.044084
287.609	1390.21	1317.93	-0.030556
287.982	1303.47	1317.93	0.006074
288.355	1298.65	1296.24	-0.001006
288.728	1269.74	1344.43	0.031028
289.101	1329.97	1334.79	0.001992
289.474	1325.16	1293.83	-0.012872
289.847	1298.65	1366.12	0.027594
290.219	1250.47	1342.02	0.037279
290.592	1329.97	1356.48	0.01074
290.965	1337.2	1334.79	-0.000972
291.338	1375.75	1325.16	-0.02032
291.711	1310.7	1344.43	0.013489
292.083	1286.61	1368.53	0.032629
292.456	1286.61	1315.52	0.011473
292.829	1281.79	1363.71	0.032355
293.201	1301.06	1305.88	0.001895
293.574	1313.11	1382.98	0.027371
293.946	1334.79	1272.15	-0.024419
294.319	1354.07	1385.39	0.012148
294.691	1293.83	1366.12	0.027896
295.064	1320.34	1320.34	0
295.436	1339.61	1373.34	0.012894
295.809	1325.16	1296.24	-0.010998
296.181	1351.66	1385.39	0.01276
296.553	1322.75	1329.97	0.002717
296.925	1325.16	1344.43	0.007202
297.298	1276.97	1293.83	0.006255
297.67	1346.84	1414.3	0.024868
298.042	1351.66	1342.02	-0.003529
298.414	1291.42	1281.79	-0.003506
298.786	1332.38	1296.24	-0.013068
299.158	1375.75	1346.84	-0.010376
299.53	1269.74	1342.02	0.025739
299.902	1281.79	1267.33	-0.005109
300.274	1315.52	1407.07	0.032141
300.646	1308.29	1334.79	0.009233
301.018	1289.02	1344.43	0.019164
301.39	1342.02	1289.02	-0.018213
301.761	1281.79	1286.61	0.001644
302.133	1315.52	1281.79	-0.011432
302.505	1322.75	1291.42	-0.010542
302.877	1286.61	1334.79	0.016088
303.248	1226.37	1303.47	0.025588
303.62	1327.57	1322.75	-0.001589
303.991	1289.02	1279.38	-0.003157
304.363	1301.06	1281.79	-0.00627
304.735	1305.88	1320.34	0.004674
305.106	1380.57	1375.75	-0.001549
305.477	1327.57	1325.16	-0.000769
305.849	1303.47	1361.3	0.018334
306.22	1337.2	1281.79	-0.017455
306.592	1308.29	1310.7	0.000754
306.963	1310.7	1382.98	0.022464
307.334	1317.93	1305.88	-0.003716
307.705	1339.61	1366.12	0.008118
308.077	1262.51	1358.89	0.029328
308.448	1313.11	1291.42	-0.006551
308.819	1358.89	1325.16	-0.010127
309.19	1329.97	1354.07	0.007184
309.561	1392.62	1349.25	-0.012849
309.932	1276.97	1293.83	0.004966
310.303	1373.34	1368.53	-0.00141
310.674	1289.02	1349.25	0.017523
311.045	1293.83	1346.84	0.015331
311.416	1378.16	1303.47	-0.021469
311.786	1373.34	1358.89	-0.004134
312.157	1349.25	1322.75	-0.007532
312.528	1276.97	1320.34	0.012261
312.899	1358.89	1325.16	-0.009476
313.269	1315.52	1399.85	0.023551
313.64	1308.29	1327.57	0.005352
314.011	1264.92	1308.29	0.011979
314.381	1337.2	1337.2	0
314.752	1339.61	1231.19	-0.029585
315.122	1332.38	1298.65	-0.00915
315.493	1354.07	1366.12	0.003249
315.863	1293.83	1356.48	0.016794
316.234	1358.89	1315.52	-0.011568
316.604	1303.47	1320.34	0.00447
316.974	1378.16	1284.2	-0.024757
317.345	1313.11	1382.98	0.018301
317.715	1332.38	1346.84	0.003764
318.085	1339.61	1332.38	-0.001871
318.455	1276.97	1289.02	0.003103
318.826	1322.75	1279.38	-0.011109
319.196	1327.57	1329.97	0.000614
319.566	1344.43	1293.83	-0.012814
319.936	1284.2	1358.89	0.018809
320.306	1332.38	1315.52	-0.004222
320.676	1296.24	1375.75	0.019801
321.046	1305.88	1317.93	0.002987
321.416	1337.2	1337.2	0
321.786	1407.07	1334.79	-0.017771
322.155	1301.06	1291.42	-0.002359
322.525	1284.2	1334.79	0.012328
322.895	1279.38	1373.34	0.02277
323.265	1293.83	1361.3	0.016268
323.634	1305.88	1375.75	0.016771
324.004	1310.7	1378.16	0.016118
324.374	1301.06	1339.61	0.00918
324.743	1322.75	1342.02	0.004576
325.113	1281.79	1356.48	0.017673
325.482	1267.33	1342.02	0.017624
325.852	1293.83	1426.35	0.031156
326.221	1310.7	1339.61	0.006789
326.591	1329.97	1346.84	0.003957
326.96	1296.24	1301.06	0.001131
327.329	1320.34	1349.25	0.006795
327.699	1267.33	1354.07	0.020412
328.068	1375.75	1404.67	0.006814
328.437	1339.61	1351.66	0.00284
328.806	1337.2	1342.02	0.001135
329.175	1276.97	1373.34	0.022638
329.544	1284.2	1368.53	0.019745
329.914	1351.66	1356.48	0.001124
330.283	1308.29	1334.79	0.006143
330.652	1276.97	1431.17	0.03545
331.021	1329.97	1361.3	0.00714
331.39	1327.57	1435.99	0.024443
331.758	1315.52	1387.8	0.016107
332.127	1315.52	1325.16	0.002123
332.496	1293.83	1337.2	0.009436
332.865	1305.88	1308.29	0.000518
333.234	1327.57	1363.71	0.007688
333.602	1310.7	1303.47	-0.001521
333.971	1399.85	1402.26	0.000502
334.34	1342.02	1404.67	0.012961
334.708	1281.79	1404.67	0.025309
335.077	1267.33	1476.95	0.04299
335.445	1327.57	1385.39	0.01183
335.814	1349.25	1382.98	0.006886
336.182	1397.44	1411.89	0.002946
336.551	1279.38	1329.97	0.010303
336.919	1317.93	1409.48	0.018624
337.288	1308.29	1349.25	0.008331
337.656	1281.79	1488.99	0.04217
338.024	1284.2	1397.44	0.023027
338.392	1284.2	1385.39	0.020534
338.761	1380.57	1390.21	0.001948
339.129	1351.66	1450.44	0.019876
339.497	1329.97	1428.76	0.019782
339.865	1344.43	1462.49	0.023539
340.233	1286.61	1460.08	0.034428
340.601	1375.75	1443.22	0.013328
340.969	1361.3	1399.85	0.007582
341.337	1296.24	1438.4	0.027857
341.705	1325.16	1488.99	0.031967
342.073	1354.07	1448.03	0.018259
342.441	1334.79	1445.62	0.021459
342.809	1370.93	1440.81	0.01347
343.176	1281.79	1435.99	0.029638
343.544	1221.55	1484.17	0.050287
343.912	1344.43	1448.03	0.019763
344.28	1373.34	1448.03	0.014199
344.647	1322.75	1460.08	0.025995
345.015	1272.15	1491.4	0.041343
345.382	1303.47	1520.32	0.040717
345.75	1281.79	1448.03	0.031113
346.117	1385.39	1517.91	0.024713
346.485	1337.2	1527.54	0.035366
346.852	1284.2	1619.1	0.062032
347.22	1286.61	1614.28	0.060464
347.587	1296.24	1669.7	0.068646
347.954	1310.7	1802.21	0.090032
348.321	1272.15	1949.18	0.123595
348.689	1252.88	2084.11	0.151312
349.056	1329.97	2349.14	0.184968
349.423	1344.43	2474.43	0.204557
349.79	1274.56	2652.72	0.248593
350.157	1296.24	2618.99	0.23789
350.524	1327.57	2597.31	0.227626
350.891	1293.83	2809.33	0.270826
351.258	1255.28	2903.3	0.293538
351.625	1284.2	2881.61	0.283732
351.992	1276.97	2852.7	0.279135
352.359	1349.25	3006.9	0.292781
352.726	1303.47	3088.82	0.314529
353.093	1356.48	3059.91	0.299155
353.459	1308.29	3161.1	0.324202
353.826	1199.87	3192.42	0.347465
354.193	1356.48	3286.39	0.335368
354.559	1303.47	3421.31	0.367016
354.926	1313.11	3500.82	0.3781
355.293	1269.74	3592.38	0.400466
355.659	1313.11	3642.97	0.400616
356.026	1339.61	3628.52	0.392412
356.392	1354.07	3532.14	0.372529
356.759	1289.02	3380.35	0.356624
357.125	1308.29	3230.97	0.326902
357.491	1298.65	3124.96	0.309827
357.858	1378.16	3122.55	0.295346
358.224	1351.66	3303.25	0.329627
358.59	1368.53	3197.24	0.308127
358.956	1342.02	3303.25	0.329606
359.323	1298.65	3423.72	0.356192
359.689	1337.2	3635.75	0.38449
360.055	1322.75	3739.35	0.40344
360.421	1303.47	4168.22	0.477077
360.787	1255.28	4483.85	0.536561
361.153	1289.02	5189.79	0.646991
361.519	1296.24	5965.61	0.772599
361.885	1380.57	6751.07	0.886857
362.251	1313.11	7495.57	1.01891
362.616	1317.93	7917.21	1.08497
362.982	1366.12	8509.91	1.1718
363.348	1248.06	8861.68	1.24606
363.714	1332.38	8991.79	1.25004
364.079	1248.06	9162.85	1.28748
364.445	1272.15	9249.59	1.29404
364.811	1332.38	9548.35	1.32902
365.176	1310.7	9174.9	1.2693
365.542	1320.34	9377.29	1.29667
365.907	1382.98	9497.76	1.30228
366.273	1320.34	9415.84	1.29631
366.638	1279.38	9223.09	1.2696
367.004	1303.47	9179.72	1.25672
367.369	1308.29	9256.82	1.26484
367.734	1298.65	8982.15	1.22052
368.1	1322.75	8700.25	1.17065
368.465	1366.12	8447.27	1.122
368.83	1329.97	7999.12	1.05554
369.195	1325.16	7693.13	1.00654
369.56	1310.7	6890.81	0.882342
369.926	1339.61	5849.96	0.713367
370.291	1281.79	4753.7	0.549279
370.656	1344.43	4011.61	0.422173
371.021	1354.07	3462.27	0.334026
371.386	1296.24	3312.89	0.320186
371.75	1327.57	3074.36	0.277706
372.115	1276.97	3098.46	0.289923
372.48	1298.65	3240.61	0.309591
372.845	1236.01	3322.53	0.333164
373.21	1257.69	3785.13	0.404288
373.575	1339.61	4228.45	0.462373
373.939	1303.47	4891.03	0.574258
374.304	1291.42	6008.98	0.75517
374.669	1296.24	6878.77	0.893684
375.033	1339.61	7536.52	0.991863
375.398	1368.53	8047.31	1.06868
375.762	1274.56	8538.83	1.16167
376.127	1260.1	9008.65	1.23865
376.491	1293.83	9365.24	1.28884
376.855	1284.2	9382.11	1.292
377.22	1308.29	9611	1.32352
377.584	1373.34	9827.84	1.34563
377.948	1329.97	9989.27	1.37656
378.313	1248.06	9921.81	1.37701
378.677	1298.65	10107.3	1.39682
379.041	1363.71	10030.2	1.3728
379.405	1339.61	10162.7	1.39479
379.769	1346.84	10020.6	1.36885
380.133	1358.89	10097.7	1.37627
380.497	1375.75	10215.8	1.38961
380.861	1342.02	9753.15	1.32
381.225	1296.24	9574.86	1.29688
381.589	1245.65	9353.19	1.2687
381.953	1289.02	8946.01	1.19612
382.317	1375.75	7881.07	1.0143
382.681	1373.34	6866.72	0.855229
383.045	1356.48	5734.31	0.679744
383.408	1356.48	5168.11	0.59104
383.772	1301.06	4676.6	0.521962
384.136	1248.06	4522.4	0.505096
384.499	1289.02	4312.78	0.465313
384.863	1315.52	4283.87	0.455347
385.227	1303.47	4211.59	0.444778
385.59	1313.11	4298.32	0.454711
385.953	1305.88	4401.93	0.470152
386.317	1301.06	4582.63	0.496936
386.68	1354.07	5100.65	0.565375
387.044	1317.93	5770.45	0.669924
387.407	1322.75	6881.17	0.832823
387.77	1361.3	7936.48	0.981905
388.133	1344.43	8709.89	1.09593
388.497	1327.57	9271.27	1.17888
388.86	1320.34	9757.97	1.24905
389.223	1317.93	10184.4	1.30872
389.586	1373.34	10791.6	1.38759
389.949	1301.06	11391.5	1.48484
390.312	1329.97	11868.6	1.54808
390.675	1329.97	12136	1.58653
391.038	1320.34	12504.7	1.64259
391.401	1289.02	13232.3	1.75577
391.764	1296.24	13263.6	1.76239
392.127	1255.28	13670.8	1.83169
392.49	1293.83	14393.6	1.93497
392.852	1308.29	14680.3	1.97728
393.215	1320.34	14904.4	2.01158
393.578	1334.79	15236.9	2.06082
393.94	1339.61	15345.3	2.07706
394.303	1325.16	15227.2	2.06291
394.666	1329.97	15044.1	2.03409
395.028	1262.51	14552.6	1.97132
395.391	1303.47	13882.8	1.86659
395.753	1308.29	12938.3	1.72686
396.115	1289.02	12044.5	1.59669
396.478	1264.92	11654.1	1.5414
396.84	1286.61	11345.7	1.49486
397.203	1269.74	11367.4	1.51314
397.565	1252.88	11577	1.54933
397.927	1313.11	12099.9	1.5852
398.289	1337.2	12868.5	1.68351
398.651	1325.16	13962.3	1.98733
399.014	1373.34	15318.8	2.30363
399.376	1351.66	15930.8	1.88553
399.738	1329.97	16894.5	2.01071
400.1	1255.28	17345.1	2.07731
400.462	1291.42	19108.8	2.29595
400.824	1293.83	20573.7	2.48166
401.185	1308.29	22638.5	2.74152
401.547	1346.84	24392.5	2.95848
401.909	1289.02	25946.6	3.15664
402.271	1276.97	26934.4	3.28194
402.633	1361.3	28066.8	3.41273
402.994	1368.53	28649.9	3.47907
403.356	1327.57	29478.7	3.58358
403.718	1298.65	30008.8	3.64609
404.079	1293.83	30970.1	3.76034
404.441	1274.56	31305	3.79888
404.802	1334.79	32401.3	3.9204
405.164	1346.84	33097.6	3.99811
405.525	1346.84	33998.7	4.10123
405.887	1301.06	36309.3	4.39058
406.248	1296.24	38552.4	4.66158
406.609	1344.43	43638.6	5.28348
406.971	1240.83	47365.9	5.75087
407.332	1274.56	50392.1	6.11638
407.693	1346.84	52314.8	6.33829
408.054	1310.7	53996.5	6.54117
408.415	1298.65	55784.3	6.74901
408.777	1305.88	56745.6	6.85654
409.138	1332.38	57121.5	6.89095
409.499	1344.43	55993.9	6.74023
409.86	1315.52	54962.7	6.60651
410.221	1221.55	53979.6	6.48713
410.582	1264.92	53620.6	6.42298
410.942	1281.79	53618.2	6.41161
411.303	1291.42	53613.4	6.39552
411.664	1397.44	53423.1	6.34535
412.025	1370.93	53926.6	6.39947
412.386	1279.38	52825.5	6.27499
412.746	1332.38	52083.5	6.17306
413.107	1332.38	50992	6.03127
413.467	1337.2	49816.2	5.88216
413.828	1346.84	48703.1	5.74436
414.189	1291.42	46544.3	5.48694
414.549	1296.24	42932.7	5.04732
414.91	1303.47	37795.9	4.42373
415.27	1248.06	31885.7	3.71357
415.63	1346.84	25385.2	2.91307
415.991	1322.75	21291.6	2.4192
416.351	1332.38	18342.6	2.05856
416.711	1315.52	15721.2	1.74269
417.072	1305.88	14090	1.54621
417.432	1344.43	12752.8	1.3796
417.792	1313.11	11483.1	1.23008
418.152	1332.38	10509.7	1.10947
418.512	1298.65	9912.17	1.04082
418.872	1228.78	9365.24	0.98246
419.232	1219.14	8835.18	0.919526
419.592	1303.47	8726.76	0.896582
419.952	1356.48	8738.8	0.891707
420.312	1339.61	8765.31	0.89859
420.672	1366.12	8994.2	0.923246
421.032	1296.24	9295.37	0.96866
421.391	1351.66	9514.62	0.988919
421.751	1313.11	9683.28	1.01295
422.111	1250.47	10085.6	1.06912
422.47	1342.02	10056.7	1.0547
422.83	1298.65	10162.7	1.07333
423.19	1334.79	10314.5	1.08645
423.549	1310.7	10174.8	1.07174
423.909	1298.65	10350.7	1.094
424.268	1349.25	10261.5	1.07509
424.628	1303.47	10256.7	1.07789
424.987	1385.39	10533.8	1.0998
425.346	1301.06	10495.2	1.10425
425.706	1387.8	10594	1.1046
426.065	1354.07	10565.1	1.10318
426.424	1296.24	10610.9	1.11391
426.783	1327.57	10772.3	1.12757
427.143	1354.07	11015.7	1.15273
427.502	1320.34	10683.2	1.11492
427.861	1337.2	11280.7	1.18159
428.22	1269.74	11367.4	1.19693
428.579	1262.51	11377.1	1.19712
428.938	1310.7	11437.3	1.19693
429.297	1279.38	11372.2	1.18945
429.656	1339.61	11271.1	1.1683
430.014	1342.02	10897.6	1.12197
430.373	1382.98	11439.7	1.17764
430.732	1313.11	12389	1.29323
431.091	1356.48	13572	1.42201
431.45	1291.42	15685	1.67259
431.808	1281.79	19805.1	2.14725
432.167	1286.61	25859.8	2.8421
432.525	1303.47	31758	3.51348
432.884	1284.2	35331.1	3.91971
433.242	1382.98	37875.4	4.19221
433.601	1351.66	39754.7	4.39982
433.959	1317.93	42130.3	4.66765
434.318	1281.79	43108.5	4.772
434.676	1308.29	44265	4.89095
435.034	1291.42	44628.9	4.91971
435.393	1320.34	45296.2	4.98256
435.751	1320.34	45498.6	4.9992
436.109	1339.61	44867.4	4.92089
436.467	1313.11	45664.9	5.00995
436.825	1262.51	45599.8	4.99633
437.184	1344.43	45679.3	4.98571
437.542	1329.97	45069.8	4.91352
437.9	1387.8	45595	4.95627
438.258	1267.33	45250.5	4.93048
438.616	1339.61	44655.4	4.85421
438.973	1373.34	44556.6	4.83884
439.331	1315.52	43920.5	4.76979
439.689	1272.15	41858.1	4.53612
440.047	1291.42	39504.1	4.2677
440.405	1322.75	34497.4	3.70039
440.762	1272.15	28127	2.99663
441.12	1305.88	23392.6	2.46536
441.478	1313.11	20549.6	2.14799
441.835	1339.61	19388.2	2.01775
442.193	1339.61	17988.4	1.86071
442.55	1291.42	17405.3	1.79892
442.908	1337.2	16933.1	1.74198
443.265	1325.16	16439.2	1.68809
443.623	1276.97	16431.9	1.69603
443.98	1197.46	16299.4	1.69141
444.337	1361.3	16027.2	1.64495
444.695	1351.66	15979	1.64154
445.052	1298.65	15709.1	1.61833
445.409	1346.84	15812.7	1.62582
445.766	1279.38	16535.5	1.7155
446.123	1303.47	17930.6	1.87183
446.48	1358.89	20279.7	2.13551
446.837	1308.29	25043	2.68211
447.194	1305.88	34018	3.70124
447.551	1337.2	47997.2	5.27809
447.908	1342.02	59554.9	6.59617
448.265	1378.16	65062.8	7.22003
448.622	1346.84	65535	7.28451
448.979	1342.02	65535	7.2958
449.336	1378.16	65535	7.29352
449.692	1252.88	65535	7.30974
450.049	1334.79	65535	7.30992
450.406	1380.57	65535	7.30161
450.762	1327.57	65535	7.30576
451.119	1327.57	65535	7.31135
451.475	1342.02	65535	7.31312
451.832	1320.34	65535	7.30635
452.189	1284.2	65535	7.3068
452.545	1269.74	65535	7.30222
452.901	1289.02	65535	7.29329
453.258	1281.79	65535	7.29371
453.614	1317.93	65535	7.28337
453.97	1373.34	65535	7.26452
454.326	1296.24	65535	7.25968
454.683	1284.2	65535	7.25194
455.039	1303.47	65535	7.24115
455.395	1320.34	65535	7.23025
455.751	1356.48	65535	7.20851
456.107	1313.11	65535	7.19863
456.463	1322.75	57439.5	6.28086
456.819	1378.16	47269.5	5.12608
457.175	1281.79	38041.6	4.095
457.531	1334.79	31411	3.34169
457.887	1310.7	26014	2.73886
458.242	1325.16	21489.2	2.23204
458.598	1305.88	17571.6	1.79687
458.954	1329.97	14545.4	1.45523
459.31	1329.97	12001.1	1.17033
459.665	1339.61	10095.3	0.957776
460.021	1368.53	8577.38	0.785847
460.376	1385.39	7644.95	0.679699
460.732	1344.43	6994.42	0.610855
461.087	1293.83	6454.72	0.555825
461.443	1329.97	6264.38	0.529454
461.798	1366.12	5734.31	0.46637
462.154	1289.02	5558.43	0.453948
462.509	1269.74	5442.78	0.441062
462.864	1342.02	5286.17	0.414536
463.22	1329.97	5153.65	0.399658
463.575	1351.66	5071.73	0.386569
463.93	1305.88	4960.9	0.377763
464.285	1315.52	4874.17	0.365711
464.64	1370.93	4785.02	0.34855
464.995	1351.66	4857.3	0.35562
465.35	1356.48	4719.97	0.338952
465.705	1260.1	4864.53	0.36064
466.06	1322.75	4669.37	0.332336
466.415	1296.24	4688.64	0.334372
466.77	1329.97	4830.8	0.342025
467.125	1279.38	4871.76	0.348346
467.48	1342.02	5004.27	0.352181
467.834	1315.52	5341.58	0.383996
468.189	1407.07	5474.1	0.384446
468.544	1313.11	6028.26	0.442187
468.898	1325.16	6951.05	0.522989
469.253	1245.65	7837.7	0.60725
469.608	1245.65	9630.27	0.765296
469.962	1293.83	11365	0.909923
470.316	1250.47	13938.2	1.13573
470.671	1337.2	16569.3	1.35207
471.025	1296.24	18655.8	1.52649
471.38	1296.24	20113.5	1.63974
471.734	1320.34	21489.2	1.73941
472.088	1310.7	22279.5	1.78954
472.443	1349.25	22840.9	1.81492
472.797	1411.89	23224	1.82385
473.151	1317.93	23640.8	1.84661
473.505	1313.11	23578.1	1.82356
473.859	1380.57	23990.1	1.83271
474.213	1346.84	24551.5	1.86224
474.567	1260.1	24840.7	1.87234
474.921	1276.97	24558.8	1.82891
475.275	1332.38	25002.1	1.83891
475.629	1315.52	24525	1.78522
475.983	1322.75	24635.9	1.77452
476.337	1291.42	24209.4	1.72629
476.69	1363.71	24076.9	1.69339
477.044	1310.7	23556.5	1.64327
477.398	1387.8	22532.5	1.54505
477.751	1308.29	21571.1	1.46612
478.105	1346.84	19624.4	1.30885
478.459	1313.11	17788.4	1.16782
478.812	1279.38	15326	0.98629
479.166	1366.12	12613.1	0.78261
479.519	1332.38	11073.5	0.671315
479.872	1301.06	10194.1	0.606863
480.226	1409.48	9466.43	0.544874
480.579	1387.8	9020.7	0.511508
480.932	1329.97	9001.42	0.508728
481.286	1248.06	8782.17	0.495327
481.639	1334.79	9044.79	0.502317
481.992	1310.7	9049.61	0.499545
482.345	1363.71	8705.07	0.470402
482.698	1329.97	8228.02	0.438068
483.051	1264.92	8085.86	0.429504
483.404	1339.61	8030.45	0.417645
483.757	1363.71	7869.02	0.402934
484.11	1382.98	7912.39	0.401419
484.463	1337.2	7919.62	0.401302
484.816	1368.53	7929.25	0.397198
485.169	1308.29	7970.21	0.400198
485.522	1334.79	7885.88	0.390902
485.874	1327.57	7972.62	0.394029
486.227	1366.12	7881.07	0.383286
486.58	1317.93	8203.92	0.402589
486.932	1346.84	8259.34	0.401298
487.285	1303.47	8276.2	0.402453
487.637	1296.24	8425.58	0.409351
487.99	1356.48	8126.82	0.386374
488.342	1349.25	8201.51	0.389134
488.695	1279.38	8249.7	0.393847
489.047	1320.34	8179.83	0.385653
489.399	1334.79	8071.41	0.377053
489.752	1368.53	8083.45	0.374136
490.104	1279.38	7934.07	0.369099
490.456	1337.2	8122	0.374603
490.808	1245.65	8122	0.37823
491.161	1349.25	8382.22	0.385339
491.513	1322.75	8630.38	0.398623
491.865	1322.75	8921.92	0.412933
492.217	1301.06	8861.68	0.409268
492.569	1317.93	9088.16	0.419113
492.921	1255.28	9097.8	0.421837
493.273	1329.97	9208.63	0.422153
493.624	1370.93	9411.02	0.429413
493.976	1301.06	9579.67	0.441033
494.328	1346.84	10109.7	0.465792
494.68	1320.34	10610.9	0.492428
495.031	1301.06	10757.9	0.499969
495.383	1329.97	10753	0.497094
495.735	1317.93	10897.6	0.504155
496.086	1344.43	11047	0.509349
496.438	1315.52	11174.7	0.516489
496.789	1272.15	11039.8	0.510639
497.141	1358.89	10986.8	0.502393
497.492	1349.25	11157.8	0.51095
497.844	1327.57	11169.9	0.512039
498.195	1289.02	11353	0.522582
498.546	1329.97	11353	0.520035
498.898	1250.47	11432.5	0.527421
499.249	1313.11	11410.8	0.522472
499.6	1373.34	11606	0.528789
499.951	1327.57	11608.4	0.530675
500.302	1298.65	11613.2	0.532249
500.653	1315.52	11432.5	0.521562
501.004	1349.25	11437.3	0.519686
501.355	1264.92	11415.6	0.52239
501.706	1373.34	11545.7	0.522924
502.057	1346.84	11714.4	0.532786
502.408	1310.7	11832.4	0.540035
502.759	1339.61	12499.8	0.572424
503.11	1370.93	13591.3	0.626463
503.46	1346.84	15439.3	0.721998
503.811	1346.84	17774	0.841106
504.162	1351.66	21896.4	1.05053
504.512	1315.52	28789.6	1.40387
504.863	1310.7	35625	1.75143
505.214	1240.83	41224.4	2.03977
505.564	1325.16	44467.4	2.19981
505.914	1301.06	48042.9	2.38033
506.265	1327.57	50131.9	2.4845
506.615	1279.38	52307.5	2.59615
506.966	1279.38	54042.3	2.68258
507.316	1257.69	54266.4	2.6928
507.666	1298.65	55003.6	2.72557
508.016	1305.88	55540.9	2.75028
508.367	1291.42	54825.3	2.7127
508.717	1337.2	55215.6	2.72831
509.067	1329.97	55290.3	2.73119
509.417	1325.16	54798.8	2.70329
509.767	1245.65	54598.8	2.69497
510.117	1325.16	54476	2.68213
510.467	1207.1	54572.3	2.69115
510.817	1305.88	53536.3	2.62988
511.167	1289.02	52261.8	2.56388
511.516	1337.2	51081.2	2.50008
511.866	1349.25	48204.4	2.35274
512.216	1238.42	46257.6	2.25825
512.566	1346.84	42115.9	2.04324
512.915	1284.2	35080.5	1.6909
513.265	1354.07	27830.7	1.32311
513.615	1320.34	22400	1.05191
513.964	1296.24	18937.7	0.879266
514.313	1281.79	16085	0.736403
514.663	1293.83	13528.6	0.608428
515.012	1332.38	11492.7	0.504643
515.362	1262.51	10003.7	0.433642
515.711	1380.57	9341.15	0.394614
516.06	1334.79	8468.95	0.353333
516.41	1272.15	8268.97	0.346005
516.759	1281.79	8165.37	0.340177
517.108	1332.38	8220.79	0.339919
517.457	1337.2	8334.03	0.34496
517.806	1308.29	8606.29	0.359363
518.155	1346.84	8979.74	0.375371
518.504	1332.38	9504.98	0.401443
518.853	1233.6	9449.57	0.403197
519.202	1272.15	9591.72	0.407795
519.551	1363.71	9753.15	0.410646
519.9	1342.02	9704.96	0.40897
520.249	1276.97	10008.5	0.426704
520.598	1293.83	9998.91	0.424812
520.946	1402.26	9815.79	0.410506
521.295	1320.34	10259.1	0.435779
521.644	1346.84	10174.8	0.430165
521.992	1395.03	10280.8	0.432901
522.341	1269.74	10488	0.448815
522.689	1289.02	10526.6	0.449661
523.038	1296.24	10777.1	0.461332
523.386	1349.25	10673.5	0.453586
523.735	1325.16	10543.4	0.448038
524.083	1329.97	10425.4	0.442103
524.431	1375.75	10779.5	0.457208
524.78	1380.57	10635	0.449853
525.128	1378.16	10659.1	0.450897
525.476	1361.3	10548.2	0.44612
525.824	1358.89	10413.3	0.439791
526.172	1264.92	9984.45	0.423411
526.52	1320.34	9945.9	0.418666
526.868	1305.88	9688.1	0.40688
527.216	1373.34	9439.93	0.391564
527.564	1296.24	9560.4	0.401274
527.912	1243.24	9565.22	0.404143
528.26	1315.52	9611	0.40265
528.608	1351.66	9502.58	0.39582
528.956	1293.83	9924.22	0.419219
529.304	1317.93	10782	0.459857
529.651	1334.79	12297.5	0.53285
529.999	1349.25	15316.4	0.679216
530.347	1315.52	20588.1	0.937704
530.694	1329.97	31748.3	1.48127
531.042	1342.02	55396.3	2.63303
531.389	1269.74	65535	3.13352
531.737	1308.29	65535	3.13151
532.084	1272.15	65535	3.13648
532.431	1293.83	65535	3.13638
532.779	1272.15	65535	3.1403
533.126	1284.2	65535	3.14218
533.473	1286.61	65535	3.1448
533.821	1279.38	65535	3.14656
534.168	1301.06	65535	3.14762
534.515	1301.06	65535	3.15007
534.862	1308.29	65535	3.15241
535.209	1286.61	65535	3.15359
535.556	1284.2	65535	3.15666
535.903	1361.3	65535	3.15562
536.25	1322.75	65535	3.15889
536.597	1317.93	65535	3.16184
536.944	1361.3	65535	3.16356
537.291	1373.34	65535	3.16502
537.637	1255.28	65535	3.17196
537.984	1327.57	65535	3.17186
538.331	1342.02	65535	3.17339
538.678	1320.34	65535	3.1771
539.024	1310.7	65535	3.18046
539.371	1262.51	65535	3.18619
539.717	1267.33	65535	3.1887
540.064	1289.02	65535	3.19025
540.41	1279.38	64048.4	3.12101
540.757	1344.43	55266.2	2.68354
541.103	1303.47	49934.3	2.42413
541.449	1289.02	48919.9	2.37654
541.796	1342.02	54591.6	2.65959
542.142	1313.11	65385.6	3.20399
542.488	1310.7	65535	3.21605
542.834	1308.29	65535	3.2216
543.18	1301.06	65535	3.22438
543.526	1279.38	65535	3.22993
543.872	1264.92	65535	3.23601
544.218	1378.16	65535	3.23173
544.564	1325.16	65535	3.23904
544.91	1284.2	65535	3.24398
545.256	1320.34	65535	3.24696
545.602	1320.34	65535	3.25056
545.948	1279.38	65535	3.25584
546.294	1332.38	65535	3.25731
546.639	1363.71	65535	3.25956
546.985	1301.06	65535	3.26986
547.33	1322.75	65535	3.27125
547.676	1293.83	65535	3.27637
548.022	1260.1	65535	3.28402
548.367	1305.88	65535	3.28497
548.713	1349.25	65535	3.28852
549.058	1373.34	65535	3.29204
549.403	1284.2	65535	3.30129
549.749	1317.93	65535	3.30576
550.094	1317.93	65535	3.30985
550.439	1308.29	65535	3.31628
550.785	1358.89	65535	3.31845
551.13	1262.51	63214.8	3.20931
551.475	1327.57	51832.9	2.62057
551.82	1281.79	44493.9	2.24668
552.165	1310.7	39234.3	1.97525
552.51	1310.7	33492.7	1.67853
552.855	1325.16	28611.3	1.42647
553.2	1286.61	24346.7	1.20728
553.545	1329.97	21828.9	1.07465
553.89	1310.7	20407.4	1.00322
554.234	1327.57	19231.6	0.942029
554.579	1286.61	18352.2	0.899612
554.924	1272.15	17947.4	0.880764
555.268	1291.42	17381.2	0.851391
555.613	1310.7	16856	0.823488
555.958	1305.88	15701.9	0.764159
556.302	1317.93	14357.5	0.693098
556.647	1325.16	12764.9	0.608948
556.991	1320.34	11581.9	0.547593
557.336	1315.52	10533.8	0.492836
557.68	1315.52	9753.15	0.451792
558.025	1322.75	9427.88	0.434818
558.369	1286.61	8813.49	0.404347
558.713	1276.97	8717.12	0.400326
559.057	1320.34	8560.51	0.390121
559.401	1286.61	8266.57	0.377004
559.746	1296.24	8044.9	0.365199
560.09	1310.7	7866.61	0.355316
560.434	1363.71	8025.63	0.3617
560.778	1272.15	7873.84	0.358896
561.122	1322.75	7844.92	0.355213
561.466	1346.84	7849.74	0.354792
561.81	1313.11	8047.31	0.368061
562.153	1327.57	8321.98	0.383071
562.497	1243.24	9117.08	0.431967
562.841	1264.92	10627.8	0.514936
563.185	1301.06	14032.2	0.701494
563.528	1303.47	17345.1	0.885293
563.872	1378.16	19424.4	0.997435
564.216	1322.75	22041	1.14829
564.559	1308.29	25320.1	1.33308
564.903	1332.38	29753.4	1.58083
565.246	1296.24	32777.1	1.75481
565.59	1334.79	35372	1.90178
565.933	1289.02	38706.6	2.09362
566.276	1240.83	42308.6	2.30295
566.62	1250.47	45496.2	2.48407
566.963	1315.52	48199.5	2.63903
567.306	1349.25	51182.4	2.80883
567.649	1308.29	53702.6	2.9586
567.993	1281.79	55557.8	3.07008
568.336	1293.83	56511.9	3.1298
568.679	1305.88	57244.3	3.17518
569.022	1375.75	57926.2	3.21768
569.365	1346.84	58306.9	3.24432
569.708	1320.34	58311.7	3.25403
570.051	1260.1	57873.2	3.2368
570.393	1308.29	57728.6	3.23134
570.736	1238.42	57461.2	3.22475
571.079	1274.56	56658.9	3.18254
571.422	1315.52	55415.6	3.11514
571.764	1228.78	52367.8	2.94894
572.107	1269.74	50201.7	2.82752
572.45	1334.79	50242.7	2.83039
572.792	1390.21	52097.9	2.93663
573.135	1317.93	53890.5	3.05023
573.477	1310.7	53965.2	3.05969
573.82	1303.47	54516.9	3.09805
574.162	1370.93	55015.7	3.12837
574.504	1310.7	55242.1	3.14911
574.847	1303.47	56201.1	3.21157
575.189	1279.38	59044.1	3.38472
575.531	1344.43	60181.4	3.45308
575.873	1276.97	60538	3.48341
576.215	1317.93	60557.2	3.48989
576.558	1325.16	60542.8	3.49615
576.9	1385.39	60595.8	3.50186
577.242	1308.29	60624.7	3.51289
577.584	1349.25	60648.8	3.51891
577.926	1346.84	60446.4	3.51521
578.267	1337.2	60147.6	3.50334
578.609	1305.88	59906.7	3.49617
578.951	1289.02	59723.6	3.49296
579.293	1262.51	59528.4	3.4895
579.635	1344.43	59152.6	3.46907
579.976	1226.37	58458.7	3.44083
580.318	1291.42	57735.9	3.39893
580.66	1327.57	56798.6	3.34673
581.001	1310.7	54632.6	3.22245
581.343	1298.65	49958.4	2.94458
581.684	1313.11	44879.4	2.64124
582.026	1298.65	40566.6	2.38637
582.367	1342.02	37740.4	2.21751
582.708	1276.97	34810.6	2.04671
583.049	1349.25	31731.5	1.85777
583.391	1267.33	27353.6	1.59717
583.732	1310.7	22824	1.31979
584.073	1361.3	21455.5	1.23477
584.414	1356.48	24476.8	1.42339
584.755	1279.38	35080.5	2.08586
585.096	1329.97	53938.7	3.25226
585.438	1310.7	65535	3.97795
585.778	1291.42	65535	3.98552
586.119	1368.53	65535	3.98732
586.46	1255.28	65535	4.00128
586.801	1351.66	65535	4.00424
587.142	1368.53	65535	4.00979
587.483	1310.7	65535	4.02135
587.823	1325.16	65535	4.0299
588.164	1291.42	65535	4.03974
588.505	1327.57	65535	4.04518
588.845	1289.02	65535	4.05637
589.186	1317.93	65535	4.06064
589.526	1286.61	65535	4.07234
589.867	1368.53	65535	4.07561
590.207	1327.57	65535	4.08638
590.548	1315.52	65535	4.09427
590.888	1344.43	65535	4.101
591.228	1289.02	65535	4.11266
591.568	1322.75	65535	4.11889
591.909	1368.53	65535	4.12643
592.249	1276.97	65535	4.13808
592.589	1339.61	65535	4.14522
592.929	1281.79	65535	4.15791
593.269	1339.61	65535	4.16314
593.609	1387.8	65535	4.16932
593.949	1387.8	65535	4.17852
594.289	1334.79	65535	4.19134
594.629	1320.34	55483.1	3.54578
594.969	1366.12	45423.9	2.89073
595.308	1325.16	37817.6	2.40001
595.648	1286.61	30714.7	1.93892
595.988	1252.88	25332.2	1.59181
596.327	1303.47	21233.8	1.31977
596.667	1358.89	18388.3	1.13065
597.007	1390.21	16229.5	0.987329
597.346	1269.74	14899.6	0.90865
597.686	1281.79	14188.8	0.863055
598.025	1305.88	13176.9	0.795795
598.365	1298.65	12545.6	0.755984
598.704	1339.61	12042.1	0.721361
599.043	1298.65	11858.9	0.713734
599.383	1358.89	11316.8	0.674916
599.722	1322.75	10962.7	0.655191
600.061	1310.7	10671.1	0.638224
600.4	1363.71	10157.9	0.60133
600.739	1296.24	10109.7	0.604156
601.078	1351.66	9613.41	0.568337
601.417	1363.71	9427.88	0.556299
601.756	1296.24	9155.62	0.543931
602.095	1298.65	8731.58	0.516097
602.434	1248.06	8476.18	0.503448
602.773	1272.15	8425.58	0.499692
603.112	1296.24	7943.71	0.465936
603.451	1349.25	7950.94	0.464182
603.789	1373.34	7541.34	0.435109
604.128	1298.65	7411.24	0.432703
604.467	1320.34	7049.83	0.407128
604.805	1334.79	7054.65	0.407622
605.144	1339.61	6893.22	0.397033
605.482	1286.61	6705.29	0.388674
605.821	1344.43	6724.57	0.387143
606.159	1327.57	6555.91	0.37743
606.497	1305.88	6387.25	0.368089
606.836	1308.29	6293.29	0.362143
607.174	1245.65	6208.96	0.361705
607.512	1310.7	6049.94	0.346308
607.851	1327.57	5924.65	0.336794
608.189	1334.79	5828.28	0.330105
608.527	1373.34	5727.08	0.320826
608.865	1344.43	5809	0.329917
609.203	1351.66	5753.59	0.326158
609.541	1320.34	5611.43	0.318752
609.879	1279.38	5478.92	0.312559
610.217	1346.84	5457.23	0.306633
610.555	1334.79	5413.87	0.304912
610.893	1310.7	5310.26	0.299547
611.23	1289.02	5433.14	0.31112
611.568	1313.11	5584.93	0.321249
611.906	1296.24	5743.95	0.334931
612.244	1305.88	5575.29	0.322084
612.581	1284.2	5645.17	0.329244
612.919	1390.21	5633.12	0.320708
613.256	1301.06	5669.26	0.330397
613.594	1322.75	5524.7	0.318083
613.931	1310.7	5534.33	0.319897
614.269	1327.57	5570.48	0.321671
614.606	1329.97	5553.61	0.320344
614.943	1346.84	5599.39	0.322507
615.281	1356.48	5731.9	0.331793
615.618	1342.02	5739.13	0.333555
615.955	1329.97	6021.03	0.355703
616.292	1351.66	6158.36	0.364503
616.629	1387.8	6905.27	0.418301
616.966	1305.88	8184.65	0.521541
617.303	1289.02	9415.84	0.616281
617.64	1216.73	10160.3	0.677576
617.977	1325.16	10888	0.724245
618.314	1303.47	11355.4	0.761467
618.651	1279.38	11671	0.786866
618.988	1279.38	12008.3	0.812342
619.325	1296.24	12458.9	0.845101
619.661	1313.11	13466	0.919854
619.998	1354.07	14730.9	1.01236
620.334	1303.47	15870.6	1.10204
620.671	1284.2	16658.4	1.16287
621.008	1305.88	17048.7	1.19042
621.344	1317.93	17937.8	1.2575
621.681	1390.21	18595.6	1.30173
622.017	1349.25	19511.1	1.3741
622.353	1346.84	20161.7	1.42407
622.69	1291.42	20737.5	1.47178
623.026	1329.97	20913.4	1.4831
623.362	1373.34	21325.4	1.51173
623.698	1358.89	21783.2	1.54815
624.035	1329.97	21563.9	1.53536
624.371	1327.57	21607.3	1.53928
624.707	1356.48	21621.7	1.54004
625.043	1363.71	21062.8	1.49843
625.379	1264.92	20164.1	1.43878
625.715	1361.3	19248.5	1.36326
626.051	1344.43	19183.4	1.36102
626.386	1303.47	20648.3	1.47842
626.722	1349.25	22293.9	1.60233
627.058	1274.56	23409.5	1.6958
627.394	1334.79	24370.8	1.76763
627.73	1329.97	24452.7	1.77574
628.065	1368.53	24457.6	1.77665
628.401	1334.79	23703.4	1.72385
628.736	1339.61	22595.1	1.64047
629.072	1407.07	22493.9	1.63085
629.407	1337.2	22050.6	1.60423
629.743	1315.52	21792.8	1.58895
630.078	1303.47	20532.7	1.49468
630.414	1303.47	19819.5	1.44196
630.749	1313.11	19014.8	1.38184
631.084	1368.53	18446.2	1.33556
631.419	1382.98	17817.3	1.28861
631.754	1332.38	17321	1.25711
632.089	1298.65	16786.1	1.21988
632.425	1320.34	16571.7	1.20445
632.76	1214.32	16340.4	1.19741
633.095	1322.75	15930.8	1.15865
633.43	1267.33	15668.2	1.14491
633.765	1361.3	15769.4	1.14853
634.099	1339.61	15453.7	1.12806
634.434	1308.29	14745.4	1.0764
634.769	1329.97	13054	0.94158
635.104	1322.75	11001.2	0.779131
635.438	1257.69	8907.46	0.617329
635.773	1257.69	7924.43	0.539621
636.108	1293.83	7404.01	0.495502
636.442	1243.24	6770.34	0.449389
636.777	1303.47	6505.31	0.424387
637.111	1291.42	6182.46	0.400009
637.446	1363.71	6088.49	0.387485
637.78	1317.93	6127.04	0.395486
638.114	1269.74	6127.04	0.400629
638.449	1332.38	6059.58	0.390858
638.783	1291.42	6025.85	0.392564
639.117	1298.65	6040.3	0.394037
639.451	1334.79	5963.2	0.385577
639.785	1291.42	6134.27	0.404693
640.12	1226.37	5912.61	0.392811
640.454	1358.89	6018.62	0.391819
640.788	1310.7	5980.07	0.393712
641.121	1257.69	6057.17	0.405714
641.455	1329.97	5883.69	0.386124
641.789	1363.71	5787.32	0.376159
642.123	1281.79	5782.5	0.383997
642.457	1351.66	5582.52	0.362077
642.791	1332.38	5377.73	0.347185
643.124	1313.11	5435.55	0.354848
643.458	1301.06	5189.79	0.335866
643.792	1301.06	5394.59	0.354634
644.125	1296.24	5189.79	0.338094
644.459	1308.29	4987.41	0.320428
644.792	1286.61	5078.96	0.331416
645.125	1296.24	4912.72	0.316992
645.459	1286.61	4828.39	0.31133
645.792	1291.42	4698.28	0.300452
646.126	1310.7	4462.16	0.278864
646.459	1320.34	4291.1	0.263683
646.792	1344.43	4240.5	0.257795
647.125	1354.07	4235.68	0.257269
647.458	1269.74	4014.02	0.245776
647.791	1327.57	4095.94	0.248677
648.125	1293.83	4201.95	0.262102
648.457	1315.52	4006.79	0.243295
648.79	1313.11	3965.83	0.240487
649.123	1303.47	3888.73	0.235118
649.456	1329.97	3852.59	0.230102
649.789	1358.89	3951.38	0.237144
650.122	1308.29	3956.19	0.243071
650.454	1329.97	4023.66	0.248142
650.787	1305.88	4045.34	0.253148
651.12	1342.02	4120.03	0.257543
651.452	1337.2	4240.5	0.269993
651.785	1257.69	4307.96	0.284516
652.117	1334.79	4298.32	0.277333
652.45	1334.79	4353.74	0.28343
652.782	1303.47	4293.51	0.281681
653.115	1332.38	4291.1	0.279519
653.447	1354.07	4486.26	0.296746
653.779	1327.57	4373.02	0.28954
654.112	1276.97	4322.42	0.290463
654.444	1281.79	4435.66	0.301633
654.776	1366.12	4418.79	0.292955
655.108	1337.2	4483.85	0.302949
655.44	1308.29	4375.42	0.296335
655.772	1363.71	4411.57	0.295394
656.104	1291.42	4510.35	0.313006
656.436	1255.28	4401.93	0.306962
656.768	1346.84	4454.93	0.304306
657.1	1298.65	4464.57	0.311088
657.432	1274.56	4399.52	0.308027
657.764	1269.74	4365.79	0.306201
658.095	1322.75	4271.82	0.292818
658.427	1329.97	4286.28	0.294382
658.759	1233.6	4139.31	0.290307
659.09	1332.38	4134.49	0.280906
659.422	1313.11	4076.66	0.277847
659.753	1317.93	4062.21	0.276943
660.085	1281.79	3905.6	0.265564
660.416	1320.34	3785.13	0.250265
660.747	1368.53	3828.5	0.250626
661.079	1407.07	3748.99	0.239305
661.41	1274.56	3662.25	0.244889
661.741	1339.61	3724.89	0.245397
662.073	1339.61	3517.69	0.224838
662.404	1351.66	3568.28	0.229574
662.735	1296.24	3570.69	0.236435
663.066	1322.75	3575.51	0.235037
663.397	1329.97	3611.65	0.238861
663.728	1346.84	3452.63	0.221241
664.059	1310.7	3512.87	0.232211
664.39	1250.47	3416.49	0.229219
664.721	1310.7	3363.49	0.218008
665.051	1298.65	3534.55	0.238264
665.382	1390.21	3493.59	0.224962
665.713	1284.2	3368.31	0.223642
666.043	1337.2	3616.47	0.245475
666.374	1262.51	3871.87	0.281905
666.705	1286.61	4370.61	0.334391
667.035	1325.16	4972.95	0.396692
667.366	1313.11	5228.34	0.427402
667.696	1382.98	5476.51	0.44836
668.027	1298.65	5751.18	0.489103
668.357	1329.97	5794.55	0.492259
668.687	1301.06	5900.56	0.508945
669.017	1334.79	6057.17	0.524046
669.348	1320.34	6341.48	0.559294
669.678	1267.33	6235.46	0.555233
670.008	1329.97	6375.21	0.565621
670.338	1363.71	6500.49	0.577857
670.668	1317.93	6567.96	0.592667
670.998	1291.42	6505.31	0.590324
671.328	1346.84	6269.19	0.55926
671.658	1317.93	6514.95	0.592589
671.988	1313.11	6469.17	0.589637
672.318	1296.24	6387.25	0.584108
672.648	1370.93	6502.9	0.590839
672.977	1291.42	6416.17	0.591645
673.307	1264.92	6423.39	0.597486
673.637	1327.57	6425.8	0.592528
673.966	1281.79	6194.5	0.572988
674.296	1301.06	6254.74	0.579638
674.625	1305.88	6049.94	0.556967
674.955	1378.16	5553.61	0.491608
675.284	1291.42	5001.86	0.438391
675.614	1317.93	4375.42	0.362454
675.943	1363.71	4307.96	0.350162
676.272	1310.7	4038.11	0.325507
676.602	1310.7	3780.31	0.295643
676.931	1284.2	3681.52	0.28808
677.26	1313.11	3715.26	0.289705
677.589	1272.15	3671.89	0.29017
677.918	1276.97	3561.06	0.277218
678.247	1269.74	3464.68	0.267457
678.576	1267.33	3452.63	0.267224
678.905	1284.2	3512.87	0.273512
679.234	1346.84	3457.45	0.259949
679.563	1308.29	3517.69	0.272888
679.892	1289.02	3551.42	0.280481
680.22	1315.52	3736.94	0.301204
680.549	1310.7	3768.26	0.306536
680.878	1284.2	3963.42	0.335246
681.206	1313.11	4144.12	0.355358
681.535	1322.75	4310.37	0.376144
681.864	1279.38	4230.86	0.37263
682.192	1358.89	4377.83	0.382227
682.521	1284.2	4385.06	0.393722
682.849	1305.88	4353.74	0.388115
683.177	1303.47	4457.34	0.402813
683.506	1289.02	4493.48	0.410446
683.834	1339.61	4613.95	0.42082
684.162	1286.61	4493.48	0.413498
684.49	1346.84	4464.57	0.40315
684.819	1395.03	4488.67	0.401356
685.147	1303.47	4459.75	0.410765
685.475	1269.74	4515.17	0.423669
685.803	1346.84	4483.85	0.411004
686.131	1293.83	4541.67	0.426872
686.459	1351.66	4522.4	0.418266
686.786	1329.97	4575.4	0.429647
687.114	1363.71	4491.07	0.415209
687.442	1334.79	4589.86	0.43357
687.77	1320.34	4452.52	0.418451
688.097	1433.58	4544.08	0.416798
688.425	1354.07	4469.39	0.418738
688.753	1320.34	4324.83	0.405109
689.08	1303.47	4283.87	0.403014
689.408	1262.51	3985.11	0.369158
689.735	1346.84	3883.91	0.345011
690.063	1327.57	3700.8	0.323456
690.39	1332.38	3751.4	0.330803
690.717	1327.57	3715.26	0.327671
691.045	1276.97	3688.75	0.331894
691.372	1281.79	3669.48	0.329768
691.699	1337.2	3664.66	0.32239
692.026	1327.57	3628.52	0.31975
692.354	1262.51	3505.64	0.312783
692.681	1327.57	3686.34	0.329968
693.008	1313.11	3592.38	0.319881
693.335	1356.48	3443	0.293701
693.661	1370.93	3479.14	0.297765
693.988	1337.2	3399.63	0.292165
694.315	1320.34	3382.76	0.293041
694.642	1337.2	3353.85	0.287425
694.969	1274.56	3334.57	0.294381
695.296	1315.52	3158.69	0.264294
695.622	1363.71	3055.09	0.243275
695.949	1344.43	2999.67	0.23883
696.275	1385.39	2968.35	0.229163
696.602	1329.97	2985.22	0.240325
696.928	1322.75	2900.89	0.230065
697.255	1373.34	2985.22	0.235731
697.581	1305.88	2855.11	0.227167
697.908	1293.83	2980.4	0.248132
698.234	1361.3	2994.85	0.241107
698.56	1363.71	2859.93	0.221532
698.886	1344.43	2886.43	0.229012
699.213	1317.93	2855.11	0.229058
699.539	1289.02	2859.93	0.234594
699.865	1361.3	2922.57	0.233997
700.191	1315.52	2881.61	0.235393
700.517	1378.16	2806.92	0.215338
700.843	1373.34	2874.38	0.226943
701.169	1315.52	2896.07	0.239746
701.494	1325.16	2804.51	0.224957
701.82	1334.79	2787.65	0.221622
702.146	1354.07	2831.02	0.226028
702.472	1368.53	3002.08	0.250679
702.798	1310.7	2917.75	0.247406
703.123	1262.51	2790.06	0.235963
703.449	1260.1	2715.37	0.225461
703.774	1303.47	2840.65	0.239035
704.1	1305.88	2720.18	0.220528
704.425	1279.38	2818.97	0.240929
704.751	1317.93	2816.56	0.235318
705.076	1281.79	2768.37	0.234197
705.401	1378.16	2802.1	0.225137
705.727	1279.38	2686.45	0.2233
706.052	1339.61	2753.92	0.225234
706.377	1344.43	2780.42	0.229407
706.702	1339.61	2679.22	0.214852
707.027	1363.71	2737.05	0.220882
707.352	1303.47	2734.64	0.230884
707.677	1329.97	2717.77	0.224656
708.002	1327.57	2751.51	0.231154
708.327	1344.43	2744.28	0.228016
708.652	1344.43	2633.45	0.210686
708.977	1358.89	2657.54	0.212791
709.302	1349.25	2679.22	0.218569
709.626	1339.61	2672	0.219694
709.951	1317.93	2737.05	0.234666
710.276	1346.84	2712.96	0.226516
710.6	1310.7	2611.76	0.216549
710.925	1366.12	2693.68	0.221598
711.249	1325.16	2647.9	0.221602
711.574	1315.52	2688.86	0.230899
711.898	1349.25	2684.04	0.225135
712.223	1361.3	2638.27	0.216091
712.547	1315.52	2662.36	0.228843
712.871	1262.51	2549.12	0.219311
713.195	1346.84	2611.76	0.216411
713.52	1269.74	2631.04	0.233775
713.844	1366.12	2558.76	0.205571
714.168	1344.43	2717.77	0.237552
714.492	1274.56	2582.85	0.227195
714.816	1262.51	2606.94	0.234253
715.14	1305.88	2618.99	0.229609
715.464	1358.89	2662.36	0.228596
715.788	1351.66	2628.63	0.224805
716.112	1305.88	2575.62	0.224288
716.435	1361.3	2599.72	0.219535
716.759	1255.28	2631.04	0.24473
717.083	1361.3	2631.04	0.226586
717.406	1317.93	2486.47	0.20925
717.73	1289.02	2580.44	0.232099
718.054	1342.02	2544.3	0.216771
718.377	1344.43	2645.49	0.235413
718.701	1334.79	2546.71	0.220151
719.024	1298.65	2517.8	0.22232
719.347	1373.34	2515.39	0.208947
719.671	1296.24	2503.34	0.221566
719.994	1289.02	2515.39	0.225904
720.317	1260.1	2525.02	0.233774
720.64	1332.38	2539.48	0.22385
720.963	1354.07	2447.93	0.203537
721.286	1276.97	2474.43	0.223525
721.61	1315.52	2469.61	0.216229
721.933	1279.38	2438.29	0.217862
722.256	1322.75	2443.11	0.211265
722.578	1264.92	2481.66	0.230364
722.901	1296.24	2409.38	0.21149
723.224	1308.29	2392.51	0.206834
723.547	1289.02	2414.19	0.215539
723.87	1252.88	2479.25	0.23574
724.192	1289.02	2491.29	0.231967
724.515	1291.42	2544.3	0.242771
724.838	1327.57	2505.75	0.229136
725.16	1380.57	2435.88	0.20609
725.483	1378.16	2404.56	0.20129
725.805	1361.3	2464.79	0.217229
726.128	1315.52	2491.29	0.232455
726.45	1375.75	2435.88	0.21037
726.772	1325.16	2397.33	0.21349
727.095	1305.88	2346.73	0.208139
727.417	1264.92	2353.96	0.218668
727.739	1334.79	2378.05	0.210366
728.061	1358.89	2344.32	0.199534
728.383	1361.3	2303.36	0.191547
728.705	1308.29	2370.82	0.216927
729.027	1382.98	2310.59	0.190099
729.349	1286.61	2368.42	0.222689
729.671	1281.79	2356.37	0.221935
729.993	1378.16	2443.11	0.220873
730.315	1303.47	2339.5	0.215864
730.636	1334.79	2315.41	0.204981
730.958	1257.69	2416.6	0.243472
731.28	1334.79	2276.86	0.198652
731.602	1329.97	2322.64	0.210104
731.923	1267.33	2366.01	0.233474
732.245	1363.71	2361.19	0.212625
732.566	1322.75	2337.09	0.217136
732.888	1342.02	2459.97	0.240456
733.209	1433.58	2293.72	0.185825
733.531	1313.11	2264.81	0.206451
733.852	1317.93	2238.31	0.20041
734.173	1264.92	2317.82	0.230331
734.494	1327.57	2291.32	0.21155
734.815	1332.38	2380.46	0.231122
735.137	1346.84	2361.19	0.224636
735.458	1325.16	2276.86	0.211843
735.779	1325.16	2353.96	0.230175
736.1	1322.75	2259.99	0.21061
736.421	1387.8	2296.13	0.204857
736.742	1337.2	2247.95	0.20625
737.062	1315.52	2240.72	0.210441
737.383	1339.61	2238.31	0.205422
737.704	1380.57	2238.31	0.196976
738.025	1274.56	2255.18	0.226158
738.345	1327.57	2346.73	0.236215
738.666	1279.38	2221.44	0.219256
738.987	1298.65	2190.12	0.208305
739.307	1301.06	2250.36	0.222821
739.628	1286.61	2245.54	0.22611
739.948	1286.61	2291.32	0.237975
740.268	1274.56	2178.07	0.214986
740.589	1334.79	2252.77	0.219468
740.909	1329.97	2259.99	0.223345
741.229	1320.34	2178.07	0.206854
741.55	1332.38	2216.62	0.214291
741.87	1315.52	2298.54	0.239099
742.19	1351.66	2228.67	0.214522
742.51	1354.07	2151.57	0.195926
742.83	1356.48	2238.31	0.217637
743.15	1325.16	2185.3	0.213343
743.47	1301.06	2117.84	0.203542
743.79	1291.42	2204.58	0.228664
744.11	1356.48	2245.54	0.223879
744.429	1305.88	2235.9	0.23534
744.749	1373.34	2149.16	0.197353
745.069	1279.38	2161.21	0.22553
745.389	1301.06	2125.07	0.211927
745.708	1301.06	2219.03	0.237186
746.028	1387.8	2214.22	0.214615
746.347	1325.16	2139.52	0.212527
746.667	1269.74	2202.17	0.244637
746.986	1255.28	2199.76	0.249286
747.305	1289.02	2096.16	0.214124
747.625	1308.29	2132.3	0.219694
747.944	1289.02	2206.99	0.246142
748.263	1382.98	2108.2	0.195579
748.583	1346.84	2146.75	0.216906
748.902	1317.93	2105.79	0.214892
749.221	1303.47	2100.97	0.218781
749.54	1284.2	2100.97	0.225337
749.859	1385.39	2081.7	0.193302
750.178	1361.3	2122.66	0.212544
750.497	1293.83	2100.97	0.226545
750.816	1267.33	2079.29	0.229156
751.135	1298.65	2079.29	0.221525
751.453	1375.75	2137.12	0.217318
751.772	1363.71	2035.92	0.192762
752.091	1351.66	2202.17	0.245308
752.409	1305.88	2144.34	0.243068
752.728	1339.61	2050.38	0.207098
753.047	1289.02	2161.21	0.255482
753.365	1339.61	2139.52	0.235375
753.683	1339.61	2069.65	0.215839
754.002	1291.42	2057.61	0.227451
754.32	1269.74	2117.84	0.252995
754.639	1274.56	2156.39	0.264049
754.957	1325.16	2043.15	0.215743
755.275	1243.24	2088.93	0.255136
755.593	1342.02	2137.12	0.240657
755.911	1322.75	2016.65	0.210596
756.229	1252.88	2125.07	0.265479
756.548	1291.42	2072.06	0.238018
756.866	1368.53	2093.75	0.221668
757.184	1305.88	1987.73	0.208739
757.501	1378.16	2093.75	0.219336
757.819	1329.97	2113.02	0.240213
758.137	1342.02	2122.66	0.23978
758.455	1339.61	2081.7	0.228079
758.773	1305.88	2052.79	0.229651
759.09	1296.24	2047.97	0.231136
759.408	1358.89	2096.16	0.226727
759.725	1344.43	2002.19	0.20209
760.043	1368.53	2011.83	0.197603
760.361	1317.93	1992.55	0.20708
760.678	1284.2	2069.65	0.24107
760.995	1339.61	2086.52	0.228983
761.313	1320.34	2067.24	0.228696
761.63	1351.66	2060.02	0.216773
761.947	1346.84	2105.79	0.231909
762.264	1264.92	2117.84	0.260216
762.581	1310.7	2209.4	0.273737
762.899	1289.02	2231.08	0.286425
763.216	1262.51	2272.04	0.306469
763.533	1325.16	2204.58	0.266577
763.85	1296.24	2274.45	0.296092
764.167	1293.83	2250.36	0.28901
764.483	1305.88	2272.04	0.291594
764.8	1373.34	2257.58	0.266528
765.117	1390.21	2204.58	0.245064
765.434	1342.02	2325.05	0.29559
765.75	1315.52	2445.52	0.339215
766.067	1339.61	2481.66	0.342683
766.384	1313.11	2484.07	0.351126
766.7	1349.25	2476.84	0.337962
767.017	1325.16	2373.23	0.314031
767.333	1313.11	2375.64	0.318206
767.65	1327.57	2488.88	0.347852
767.966	1346.84	2486.47	0.341276
768.282	1366.12	2411.78	0.313313
768.599	1298.65	2496.11	0.358933
768.915	1320.34	2426.24	0.331694
769.231	1301.06	2459.97	0.348061
769.547	1385.39	2474.43	0.327164
769.863	1375.75	2520.21	0.344063
770.179	1313.11	2621.4	0.393792
770.495	1303.47	2522.62	0.367585
770.811	1339.61	2409.38	0.32329
771.127	1339.61	2344.32	0.303897
771.443	1327.57	2240.72	0.276716
771.759	1272.15	2416.6	0.347556
772.074	1332.38	2320.23	0.300634
772.39	1378.16	2233.49	0.260913
772.706	1421.53	2264.81	0.258193
773.021	1308.29	2329.87	0.313621
773.337	1346.84	2300.95	0.293938
773.653	1303.47	2363.6	0.327927
773.968	1334.79	2286.5	0.295369
774.284	1279.38	2221.44	0.29328
774.599	1310.7	2185.3	0.273289
774.914	1329.97	2223.85	0.28049
775.23	1317.93	2202.17	0.278627
775.545	1276.97	2108.2	0.263005
775.86	1317.93	2127.48	0.257185
776.175	1310.7	2197.35	0.282762
776.49	1409.48	2182.89	0.247774
776.805	1349.25	2216.62	0.279058
777.12	1370.93	2161.21	0.255326
777.435	1332.38	2146.75	0.264414
777.75	1329.97	2117.84	0.256992
778.065	1366.12	2202.17	0.274149
778.38	1387.8	2211.81	0.271583
778.695	1255.28	2187.71	0.308783
779.009	1296.24	2023.88	0.242227
779.324	1310.7	2052.79	0.248172
779.639	1325.16	2004.6	0.228407
779.953	1346.84	1968.46	0.210093
780.268	1325.16	1985.32	0.224445
780.582	1252.88	2096.16	0.288205
780.897	1248.06	2064.83	0.280769
781.211	1279.38	2040.74	0.26312
781.525	1308.29	2074.47	0.266302
781.84	1332.38	2026.28	0.242598
782.154	1267.33	2113.02	0.297332
782.468	1356.48	2033.51	0.239447
782.782	1325.16	2110.61	0.279586
783.096	1279.38	2047.97	0.275305
783.41	1274.56	2113.02	0.302333
783.724	1260.1	2072.06	0.294495
784.038	1351.66	2052.79	0.255862
784.352	1337.2	2031.1	0.254819
784.666	1303.47	1982.92	0.251144
784.98	1368.53	1893.77	0.195465
785.294	1334.79	1992.55	0.246453
785.608	1322.75	1980.51	0.248176
785.921	1255.28	2031.1	0.294719
786.235	1293.83	1913.04	0.23699
786.548	1366.12	1944.37	0.222892
786.862	1252.88	1932.32	0.26378
787.176	1399.85	2009.42	0.238446
787.489	1315.52	2002.19	0.270935
787.802	1289.02	2004.6	0.284348
788.116	1320.34	1852.81	0.213272
788.429	1351.66	1949.18	0.241083
788.742	1310.7	1876.9	0.230105
789.056	1325.16	1847.99	0.214198
789.369	1296.24	1898.59	0.248477
789.682	1301.06	1949.18	0.269211
789.995	1310.7	1886.54	0.240888
790.308	1269.74	1937.14	0.28089
790.621	1279.38	1922.68	0.272373
790.934	1305.88	1840.76	0.227748
791.247	1346.84	1864.86	0.221918
791.56	1262.51	1901	0.275085
791.872	1315.52	1775.71	0.199506
792.185	1337.2	1811.85	0.206872
792.498	1250.47	1831.12	0.254374
792.81	1279.38	1857.63	0.254654
793.123	1329.97	1785.35	0.201507
793.436	1373.34	1811.85	0.195097
793.748	1291.42	1881.72	0.264211
794.06	1269.74	1821.49	0.248326
794.373	1310.7	1785.35	0.214702
794.685	1248.06	1809.44	0.255575
794.997	1356.48	1821.49	0.212826
795.31	1257.69	1809.44	0.253755
795.622	1332.38	1792.57	0.212894
795.934	1286.61	1831.12	0.2533
796.246	1250.47	1705.84	0.213168
796.558	1317.93	1804.62	0.229316
796.87	1284.2	1792.57	0.240829
797.182	1351.66	1797.39	0.212367
797.494	1310.7	1737.16	0.204201
797.806	1337.2	1725.11	0.186793
798.118	1339.61	1823.9	0.234449
798.43	1387.8	1792.57	0.196965
798.742	1385.39	1782.94	0.194568
799.053	1262.51	1729.93	0.229982
799.365	1320.34	1807.03	0.240777
799.677	1301.06	1722.7	0.209697
799.988	1291.42	1729.93	0.219066
800.3	1276.97	1715.47	0.220257
800.611	1305.88	1751.62	0.224961
800.922	1325.16	1751.62	0.216451
801.234	1356.48	1780.53	0.216294
801.545	1344.43	1732.34	0.198834
801.856	1248.06	1819.08	0.294344
802.168	1310.7	1744.39	0.224483
802.479	1276.97	1758.84	0.250526
802.79	1322.75	1713.07	0.203958
803.101	1329.97	1799.8	0.246643
803.412	1329.97	1828.72	0.263298
803.723	1363.71	1744.39	0.201954
804.034	1279.38	1797.39	0.276228
804.345	1284.2	1831.12	0.292911
804.656	1317.93	1826.31	0.273752
804.966	1284.2	1715.47	0.233285
805.277	1349.25	1790.17	0.239753
805.588	1351.66	1751.62	0.218757
805.898	1332.38	1792.57	0.253258
806.209	1310.7	1696.2	0.213328
806.52	1308.29	1792.57	0.269737
806.83	1320.34	1758.84	0.245647
807.141	1349.25	1744.39	0.222519
807.451	1399.85	1648.01	0.140557
807.761	1315.52	1809.44	0.281739
808.072	1317.93	1780.53	0.265438
808.382	1385.39	1705.84	0.185008
808.692	1329.97	1770.89	0.255955
809.002	1329.97	1766.07	0.254736
809.312	1317.93	1773.3	0.267359
809.623	1325.16	1696.2	0.219236
809.933	1289.02	1717.88	0.254795
810.242	1320.34	1681.74	0.215778
810.552	1281.79	1722.7	0.264809
810.862	1346.84	1688.97	0.206767
811.172	1308.29	1662.47	0.215314
811.482	1334.79	1705.84	0.226998
811.792	1351.66	1746.8	0.243166
812.101	1373.34	1696.2	0.199941
812.411	1310.7	1672.11	0.225156
812.721	1262.51	1698.61	0.273557
813.03	1231.19	1734.75	0.317487
813.34	1351.66	1809.44	0.29036
813.649	1272.15	1701.02	0.273846
813.958	1320.34	1891.36	0.366712
814.268	1370.93	2007.01	0.410979
814.577	1361.3	2100.97	0.480365
814.886	1264.92	2351.55	0.709689
815.196	1289.02	2681.63	0.915657
815.505	1269.74	2980.4	1.13095
815.814	1322.75	3146.64	1.21327
816.123	1286.61	3409.27	1.41969
816.432	1252.88	3659.84	1.61967
816.741	1284.2	3821.27	1.71771
817.05	1267.33	3664.66	1.6326
817.359	1370.93	3944.15	1.76276
817.668	1346.84	4028.47	1.84616
817.976	1342.02	4001.97	1.84176
818.285	1298.65	4165.81	1.99553
818.594	1327.57	4177.86	1.99417
818.902	1380.57	4146.53	1.94711
819.211	1291.42	4124.85	2.00512
819.52	1322.75	4240.5	2.07744
819.828	1382.98	4173.04	1.99754
820.136	1281.79	4317.6	2.1859
820.445	1301.06	4093.53	2.02139
820.753	1315.52	3999.56	1.95433
821.061	1305.88	4001.97	1.9753
821.37	1281.79	4014.02	2.01512
821.678	1342.02	4045.34	2.00606
821.986	1296.24	3806.81	1.874
822.294	1293.83	3773.08	1.86288
822.602	1339.61	3606.83	1.71389
822.91	1313.11	3336.98	1.5392
823.218	1301.06	3221.33	1.46874
823.526	1245.65	3026.18	1.36931
823.834	1354.07	2655.13	1.00737
824.142	1327.57	2281.68	0.743045
824.45	1361.3	2060.02	0.547261
824.757	1303.47	1869.67	0.446049
825.065	1339.61	1888.95	0.435183
825.373	1325.16	1739.57	0.330152
825.68	1349.25	1780.53	0.34536
825.988	1284.2	1640.78	0.287346
826.295	1354.07	1623.92	0.21863
826.603	1303.47	1633.56	0.26909
826.91	1298.65	1614.28	0.258941
827.217	1346.84	1566.09	0.180849
827.525	1269.74	1640.78	0.307947
827.832	1303.47	1623.92	0.267739
828.139	1342.02	1578.14	0.198324
828.446	1344.43	1563.68	0.185316
828.753	1293.83	1638.38	0.292991
829.06	1305.88	1575.73	0.23076
829.367	1356.48	1611.87	0.219508
829.674	1387.8	1597.42	0.181312
829.981	1305.88	1657.65	0.305996
830.288	1276.97	1537.18	0.227599
830.595	1325.16	1626.33	0.265022
830.901	1320.34	1556.46	0.209152
831.208	1313.11	1662.47	0.311449
831.515	1346.84	1595.01	0.222622
831.821	1281.79	1561.28	0.252043
832.128	1310.7	1520.32	0.190216
832.434	1233.6	1568.5	0.305748
832.741	1279.38	1546.82	0.245842
833.047	1356.48	1573.32	0.200547
833.354	1322.75	1633.56	0.289226
833.66	1281.79	1544.41	0.245995
833.966	1344.43	1501.04	0.147595
834.272	1279.38	1575.73	0.280861
834.579	1308.29	1496.22	0.17901
834.885	1322.75	1527.54	0.196357
835.191	1301.06	1464.9	0.158067
835.497	1269.74	1532.36	0.255033
835.803	1320.34	1527.54	0.202628
836.109	1334.79	1585.37	0.24625
836.415	1339.61	1595.01	0.252341
836.721	1313.11	1587.78	0.273029
837.026	1322.75	1527.54	0.204662
837.332	1329.97	1561.28	0.232575
837.638	1317.93	1479.36	0.163192
837.943	1375.75	1527.54	0.154453
838.249	1313.11	1488.99	0.179963
838.554	1390.21	1476.95	0.089285
838.86	1329.97	1522.72	0.19967
839.165	1313.11	1539.59	0.236038
839.471	1315.52	1529.95	0.225029
839.776	1315.52	1496.22	0.190862
840.081	1267.33	1467.31	0.212658
840.387	1346.84	1520.32	0.185778
840.692	1363.71	1496.22	0.142834
840.997	1349.25	1428.76	0.086251
841.302	1317.93	1488.99	0.186682
841.607	1298.65	1498.63	0.219673
841.912	1329.97	1537.18	0.229081
842.217	1272.15	1469.72	0.2196
842.522	1310.7	1513.09	0.226239
842.827	1342.02	1517.91	0.197696
843.132	1286.61	1539.59	0.285982
843.436	1308.29	1592.6	0.323103
843.741	1274.56	1503.45	0.261743
844.046	1390.21	1488.99	0.113487
844.35	1315.52	1515.5	0.231217
844.655	1385.39	1476.95	0.106568
844.959	1325.16	1520.32	0.22844
845.264	1368.53	1532.36	0.19289
845.568	1325.16	1505.86	0.214069
845.873	1320.34	1537.18	0.25848
846.177	1385.39	1510.68	0.15032
846.481	1320.34	1542	0.267786
846.785	1373.34	1438.4	0.079067
847.09	1325.16	1464.9	0.170812
847.394	1298.65	1488.99	0.234338
847.698	1274.56	1527.54	0.313095
848.002	1315.52	1414.3	0.122918
848.306	1291.42	1496.22	0.256405
848.61	1322.75	1476.95	0.194419
848.914	1310.7	1457.67	0.186381
849.217	1378.16	1517.91	0.178398
849.521	1361.3	1421.53	0.077347
849.825	1322.75	1484.17	0.20833
850.129	1303.47	1462.49	0.206577
850.432	1269.74	1438.4	0.220558
850.736	1305.88	1503.45	0.259924
851.039	1276.97	1515.5	0.315969
851.343	1339.61	1491.4	0.202302
851.646	1313.11	1440.81	0.171405
851.95	1303.47	1476.95	0.23439
852.253	1337.2	1527.54	0.258903
852.556	1342.02	1476.95	0.184698
852.859	1327.57	1464.9	0.189319
853.163	1286.61	1438.4	0.210757
853.466	1272.15	1479.36	0.289512
853.769	1317.93	1496.22	0.250588
854.072	1325.16	1464.9	0.197855
854.375	1344.43	1460.08	0.164847
854.678	1313.11	1505.86	0.276553
854.981	1332.38	1445.62	0.163539
855.284	1289.02	1472.13	0.265942
855.586	1317.93	1411.89	0.137233
855.889	1366.12	1474.54	0.159235
856.192	1305.88	1457.67	0.224263
856.495	1305.88	1479.36	0.257875
856.797	1293.83	1431.17	0.205267
857.1	1310.7	1450.44	0.209942
857.402	1303.47	1452.85	0.225571
857.705	1315.52	1431.17	0.175729
858.007	1284.2	1392.62	0.165869
858.309	1289.02	1433.58	0.222311
858.612	1366.12	1443.22	0.119319
858.914	1332.38	1474.54	0.221361
859.216	1313.11	1421.53	0.169933
859.518	1281.79	1474.54	0.304079
859.82	1363.71	1455.26	0.145383
860.123	1351.66	1460.08	0.173478
860.425	1329.97	1476.95	0.236988
860.727	1264.92	1395.03	0.211284
861.028	1361.3	1488.99	0.208609
861.33	1301.06	1479.36	0.292983
861.632	1296.24	1462.49	0.27507
861.934	1310.7	1462.49	0.252535
862.236	1243.24	1448.03	0.3431
862.537	1339.61	1404.67	0.109695
862.839	1378.16	1452.85	0.126742
863.141	1272.15	1464.9	0.329051
863.442	1325.16	1448.03	0.211205
863.743	1342.02	1510.68	0.291874
864.045	1281.79	1474.54	0.335803
864.346	1349.25	1493.81	0.253565
864.648	1296.24	1479.36	0.323506
864.949	1293.83	1493.81	0.356173
865.25	1334.79	1438.4	0.186145
865.551	1291.42	1476.95	0.335733
865.852	1327.57	1416.71	0.162546
866.153	1313.11	1435.99	0.225666
866.454	1327.57	1414.3	0.160497
866.755	1344.43	1438.4	0.175074
867.056	1289.02	1431.17	0.266447
867.357	1269.74	1416.71	0.277256
867.658	1361.3	1428.76	0.128183
867.959	1281.79	1435.99	0.294953
868.26	1315.52	1455.26	0.268906
868.56	1378.16	1428.76	0.097901
868.861	1329.97	1481.77	0.295627
869.161	1286.61	1460.08	0.339951
869.462	1344.43	1522.72	0.351306
869.762	1322.75	1397.44	0.148012
870.063	1320.34	1457.67	0.274065
870.363	1361.3	1438.4	0.154926
870.664	1329.97	1445.62	0.234302
870.964	1262.51	1491.4	0.466791
871.264	1354.07	1496.22	0.291835
871.564	1313.11	1433.58	0.248968
871.864	1296.24	1515.5	0.455802
872.164	1332.38	1419.12	0.18142
872.465	1289.02	1411.89	0.259056
872.765	1317.93	1445.62	0.271162
873.064	1301.06	1462.49	0.345403
873.364	1349.25	1414.3	0.139994
873.664	1291.42	1426.35	0.29225
873.964	1301.06	1373.34	0.157293
874.264	1308.29	1390.21	0.179385
874.563	1317.93	1419.12	0.223068
874.863	1337.2	1368.53	0.069481
875.163	1305.88	1419.12	0.253379
875.462	1209.51	1440.81	0.5222
875.762	1368.53	1431.17	0.142251
876.061	1329.97	1416.71	0.19842
876.36	1296.24	1325.16	0.066612
[truncated: 49 more rows]

## Sheet: Fig.1 d
		The number of wingbeats (the earlier round of data in the two consistent magnetic responses for plotting)																								The number of wingbeats (the first round test)
Constant AMI	10-s Time bin→	1st		2nd		3rd		4th		5th		6th		7th		8th		9th		10th		11th		12th		1st		2nd		3rd		4th		5th		6th		7th		8th		9th		10th		11th		12th
	Repeat↓	Migrants	Lab-raised	Migrants	Lab-raised	Migrants	Lab-raised	Migrants	Lab-raised	Migrants	Lab-raised	Migrants	Lab-raised	Migrants	Lab-raised	Migrants	Lab-raised	Migrants	Lab-raised	Migrants	Lab-raised	Migrants	Lab-raised	Migrants	Lab-raised	Migrants	Lab-raised	Migrants	Lab-raised	Migrants	Lab-raised	Migrants	Lab-raised	Migrants	Lab-raised	Migrants	Lab-raised	Migrants	Lab-raised	Migrants	Lab-raised	Migrants	Lab-raised	Migrants	Lab-raised	Migrants	Lab-raised	Migrants	Lab-raised
	1	1	0	1	0	0	0	1	0	1	0	0	1	1	1	0	0	0	1	1	2	1	1	1	1	1	0	1	0	0	0	1	0	1	0	0	1	1	1	0	0	0	1	1	2	1	1	1	1
	2	1	0	1	0	0	0	0	0	1	0	0	0	0	0	0	0	0	0	0	0	0	0	0	0	1	0	1	0	0	0	0	0	1	0	0	0	0	0	0	0	0	0	0	0	0	0	0	0
	3	0	1	0	0	0	0	0	0	0	0	0	2	4	1	0	0	0	0	0	0	1	0	1	1	0	2	0	0	0	0	0	1	0	0	0	0	4	1	0	1	0	0	0	0	1	0	1	1
	4	0	0	0	0	0	0	0	0	0	0	2	0	1	0	1	0	1	3	1	0	1	1	1	0	0	0	0	0	0	0	0	0	0	0	2	0	1	0	1	0	1	3	1	0	1	1	1	0
	5	1	0	0	1	0	1	0	1	3	1	1	0	0	0	0	0	0	0	0	0	0	0	0	0	1	0	0	1	0	1	0	1	3	1	1	0	0	0	0	0	0	0	0	0	0	0	0	0
	6	0	1	1	0	0	0	0	0	0	0	0	0	0	0	0	1	0	0	2	1	0	1	1	2	0	1	1	0	0	0	0	0	0	0	0	0	0	0	0	1	0	0	2	1	0	1	1	2
	7	0	1	0	1	0	0	0	0	0	0	0	0	2	0	2	0	0	0	0	0	0	0	0	0	0	1	0	1	0	0	0	0	0	0	0	0	2	0	2	0	0	0	0	0	0	0	0	0
	8	0	0	0	0	0	0	0	0	0	3	1	2	3	1	0	0	3	0	2	0	0	0	2	1	0	0	0	0	0	0	0	0	0	3	1	2	3	1	0	0	3	0	2	0	0	0	2	1
	9	0	2	0	0	0	0	0	0	0	1	1	1	0	1	1	1	0	1	0	1	3	0	0	0	0	2	0	0	0	0	0	0	0	1	0	1	0	1	0	1	0	1	0	1	0	0	0	0
	10	1	0	0	0	0	0	0	0	0	0	0	0	0	0	0	0	0	0	0	0	0	0	0	0	1	0	0	0	0	0	0	0	0	0	0	0	0	0	0	0	0	0	0	0	0	0	0	0
	11	2	1	0	0	0	0	1	0	1	0	0	0	0	2	0	2	1	1	0	2	0	3	0	2	2	1	0	0	0	0	1	0	1	0	0	0	0	2	0	2	1	1	0	2	0	3	0	2
	12	0	0	0	1	0	1	0	1	0	1	0	1	0	0	0	0	1	1	2	0	2	0	1	0	0	0	0	1	0	1	0	1	0	1	0	1	0	0	0	0	1	1	2	0	2	0	1	0
	13	0	0	0	0	0	0	0	0	0	0	0	0	0	0	0	0	0	0	0	0	0	1	0	0	0	0	0	0	0	0	0	0	0	0	0	0	0	0	0	0	0	0	0	0	0	1	0	0
	14	0	0	2	0	2	0	0	0	2	0	0	0	0	2	1	1	0	0	0	2	0	0	1	0	0	0	0	0	0	0	0	0	0	0	0	0	0	2	1	1	0	0	0	2	2	0	0	0
	15	1	1	0	1	1	1	0	1	1	1	3	0	0	0	0	0	0	2	0	3	0	2	3	0	1	1	0	1	1	1	0	1	1	1	3	0	0	0	0	0	0	2	0	3	0	2	3	0
	16	0	0	0	0	0	0	0	0	0	0	0	0	0	0	0	0	0	0	2	0	1	0	1	0	0	0	0	0	0	0	0	0	0	0	0	0	0	0	0	0	0	0	2	0	1	0	1	0
	17	3	0	2	2	2	0	2	0	2	0	2	2	0	0	0	1	0	0	0	0	2	0	0	1	3	0	2	2	2	0	2	0	2	0	2	2	0	0	0	1	0	0	0	0	2	0	0	1
	18	0	1	0	1	0	1	0	0	0	1	0	0	0	0	0	0	0	1	0	0	0	2	0	2	0	1	0	1	0	1	0	0	0	1	0	0	0	0	0	0	0	1	0	0	0	2	0	2
	19	0	0	0	0	0	0	0	1	0	0	1	1	2	0	2	0	0	0	0	0	0	1	2	0	0	0	0	0	0	0	0	1	0	0	1	1	2	0	2	0	0	0	0	0	0	1	2	0
	20	0	0	0	1	0	1	1	1	0	0	1	0	0	0	2	0	0	0	1	0	0	0	0	0	0	0	0	0	0	0	1	0	0	0	1	2	0	0	2	0	0	0	1	0	0	0	0	0
	21	0	0	0	0	0	0	0	0	0	0	0	0	0	0	0	0	0	0	0	0	0	0	0	0	0	0	0	0	0	0	0	0	0	0	0	0	0	0	0	0	0	0	0	0	0	0	0	0
	22	0	2	2	1	2	1	2	1	2	2	0	0	0	3	0	2	0	0	0	1	0	0	1	1	0	2	2	1	2	1	2	1	2	2	0	0	0	3	0	2	0	0	0	1	0	0	1	1
	23	0	0	0	0	0	0	0	1	0	1	0	0	0	0	0	0	1	0	1	1	1	0	1	1	0	0	0	0	0	0	0	1	0	1	0	0	0	0	0	0	1	0	1	1	1	0	1	1
	24	1	0	1	0	1	0	1	0	1	0	0	0	1	0	2	0	2	2	1	1	0	0	0	0	1	0	1	0	1	0	1	0	1	0	0	0	1	0	2	0	2	2	1	1	0	0	0	0
	25	0	0	0	0	1	0	1	0	0	0	0	1	0	1	0	1	2	1	0	1	1	0	0	2	0	0	0	0	1	0	1	0	0	0	0	1	0	1	0	1	2	1	0	1	1	0	0	2
	26	0	2	1	2	1	2	0	1	0	1	0	2	0	1	1	2	1	0	1	0	1	1	0	1	0	2	1	2	1	2	0	1	0	1	0	2	0	1	1	2	1	0	1	0	1	1	0	1
	27	1	0	1	0	2	0	2	0	3	0	0	1	0	0	0	0	0	1	0	0	0	0	0	0	0	0	1	0	1	0	1	0	1	0	1	1	0	0	0	0	0	1	0	0	0	0	0	0
	28	0	0	3	0	1	1	1	2	0	2	2	0	1	2	2	3	0	0	0	0	1	2	0	0	2	0	2	0	1	1	0	2	0	2	1	0	1	2	1	3	1	0	0	0	0	2	0	0
	29	0	0	2	2	1	0	0	2	0	0	0	5	1	0	0	0	0	3	0	0	0	0	0	0	0	0	2	2	1	0	0	2	0	0	0	5	1	0	0	0	0	3	0	0	0	0	0	0
	30	1	1	0	0	0	1	2	0	1	0	0	0	0	2	1	1	1	0	1	3	0	0	0	0	1	1	0	0	0	1	2	0	1	0	0	0	0	2	1	1	1	0	1	3	0	0	0	0
	31	0	0	0	1	1	1	1	0	0	1	4	0	2	1	2	0	3	0	0	0	0	1	0	1	0	0	0	1	1	1	1	0	0	1	4	0	2	1	2	0	3	0	0	0	0	1	0	1
	32	2	1	0	1	1	1	0	1	0	1	1	0	1	0	1	0	1	1	1	2	0	0	0	0	2	1	0	1	1	1	0	1	0	1	1	0	1	0	1	0	1	1	1	2	0	0	0	0
AMI-RAMI-AMI	10-s Time bin→	1st		2nd		3rd		4th		5th		6th		7th		8th		9th		10th		11th		12th		1st		2nd		3rd		4th		5th		6th		7th		8th		9th		10th		11th		12th
	Repeat↓	Migrants	Lab-raised	Migrants	Lab-raised	Migrants	Lab-raised	Migrants	Lab-raised	Migrants	Lab-raised	Migrants	Lab-raised	Migrants	Lab-raised	Migrants	Lab-raised	Migrants	Lab-raised	Migrants	Lab-raised	Migrants	Lab-raised	Migrants	Lab-raised	Migrants	Lab-raised	Migrants	Lab-raised	Migrants	Lab-raised	Migrants	Lab-raised	Migrants	Lab-raised	Migrants	Lab-raised	Migrants	Lab-raised	Migrants	Lab-raised	Migrants	Lab-raised	Migrants	Lab-raised	Migrants	Lab-raised	Migrants	Lab-raised
	1	0	0	1	0	0	1	0	1	0	0	0	0	0	0	0	0	0	0	0	1	1	0	1	1	0	0	1	0	0	1	0	1	0	0	0	0	0	0	0	0	0	0	0	1	1	0	1	1
	2	0	0	0	0	11	7	17	14	5	4	0	1	3	1	0	0	0	0	0	0	0	0	2	0	0	0	0	0	11	7	17	14	5	4	0	1	3	1	0	0	0	0	0	0	0	0	2	0
	3	0	0	1	1	5	1	19	0	11	0	5	0	2	0	0	1	1	1	0	0	1	1	2	0	0	2	1	2	5	6	19	6	11	3	5	0	2	2	0	2	1	0	0	0	1	1	2	1
	4	0	0	0	2	39	28	44	33	7	8	0	4	3	0	0	0	0	0	2	0	2	2	0	2	0	0	0	2	39	28	44	33	7	8	0	4	3	0	0	0	0	0	2	0	2	2	0	2
	5	2	0	0	0	42	21	33	17	8	0	0	3	0	2	3	2	0	0	2	0	3	0	0	0	2	0	0	0	42	21	33	17	8	0	0	3	0	2	3	2	0	0	2	0	3	0	0	0
	6	0	2	2	0	13	0	25	1	4	2	0	0	0	0	0	0	0	0	0	0	0	0	1	0	0	2	2	0	13	0	25	1	4	2	0	0	0	0	0	0	0	0	0	0	0	0	1	0
	7	1	1	0	1	0	0	0	0	0	0	0	0	0	0	0	0	0	0	0	0	0	0	0	2	1	1	0	1	0	0	0	0	0	0	0	0	0	0	0	0	0	0	0	0	0	0	0	2
	8	0	0	0	0	9	13	22	40	3	11	0	5	0	3	0	1	3	2	0	2	0	1	1	0	0	0	0	0	9	13	22	40	3	11	0	5	0	3	0	1	3	2	0	2	0	1	1	0
	9	1	2	0	0	59	1	55	1	16	0	9	3	4	0	4	0	4	0	3	2	3	0	0	1	0	2	0	0	0	1	0	1	0	0	0	3	0	0	0	0	0	0	0	2	0	0	0	1
	10	0	0	2	3	23	31	19	13	6	5	0	0	2	0	3	0	0	3	0	0	0	2	0	0	0	0	2	3	23	31	19	13	6	5	0	0	2	0	3	0	0	3	0	0	0	2	0	0
	11	0	0	1	0	1	60	15	43	1	8	0	0	1	4	1	3	0	0	0	0	1	2	0	0	0	0	1	0	1	60	15	43	1	8	0	0	1	4	1	3	0	0	0	0	1	2	0	0
	12	0	2	0	0	0	19	0	32	0	7	0	2	0	0	0	0	0	0	0	0	0	0	0	0	0	2	0	0	0	19	0	32	0	7	0	2	0	0	0	0	0	0	0	0	0	0	0	0
	13	1	0	1	2	33	35	45	25	9	3	0	0	2	3	1	2	1	2	0	2	0	0	0	0	1	0	1	2	33	35	45	25	9	3	0	0	2	3	1	2	1	2	0	2	0	0	0	0
	14	0	1	2	1	2	47	0	61	0	12	0	4	0	0	0	0	0	0	0	4	0	0	0	2	3	1	3	1	11	47	0	61	4	12	0	4	0	0	0	0	4	0	0	4	0	0	0	2
	15	1	0	0	0	0	28	0	22	0	0	2	5	0	0	0	0	1	0	0	0	0	0	0	0	1	0	0	0	0	28	0	22	0	0	2	5	0	0	0	0	1	0	0	0	0	0	0	0
	16	0	0	0	0	35	0	63	0	10	0	0	0	0	0	0	0	0	0	0	0	1	0	1	0	0	0	0	0	35	0	63	0	10	0	0	0	0	0	0	0	0	0	0	0	1	0	1	0
	17	0	0	0	1	30	17	23	12	6	4	2	4	1	0	1	2	0	3	1	0	0	1	0	1	0	0	0	1	30	17	23	12	6	4	2	4	1	0	1	2	0	3	1	0	0	1	0	1
	18	2	2	0	0	52	33	44	27	8	3	6	4	4	2	0	3	0	1	2	0	1	3	0	0	2	2	0	0	52	33	44	27	8	3	6	4	4	2	0	3	0	1	2	0	1	3	0	0
	19	0	0	0	1	16	11	22	33	4	0	4	0	0	0	0	0	0	0	2	0	2	1	0	0	0	0	0	1	16	11	22	33	4	0	4	0	0	0	0	0	0	0	2	0	2	1	0	0
	20	0	0	0	0	37	1	26	0	0	1	0	0	2	1	2	1	1	0	3	1	0	0	0	0	0	0	0	3	37	14	26	0	0	4	0	0	2	4	2	0	1	0	3	2	0	0	0	3
	21	2	2	0	0	14	19	7	2	0	0	4	0	0	2	2	2	3	2	0	2	2	0	0	0	2	2	0	0	14	19	7	2	0	0	4	0	0	2	2	2	3	2	0	2	2	0	0	0
	22	1	1	1	1	1	57	1	49	1	11	3	0	0	4	0	2	0	0	2	2	0	2	0	0	1	1	1	1	1	57	1	49	1	11	3	0	0	4	0	2	0	0	2	2	0	2	0	0
	23	0	2	2	0	61	44	59	20	4	3	1	3	3	0	0	0	2	1	0	0	0	1	3	1	0	2	2	0	61	44	59	20	4	3	1	3	3	0	0	0	2	1	0	0	0	1	3	1
	24	2	0	0	0	31	0	37	0	7	0	4	0	3	0	0	0	2	2	1	0	0	0	3	0	2	0	0	0	31	0	37	0	7	0	4	0	3	0	0	0	2	2	1	0	0	0	3	0
	25	0	0	0	0	21	0	9	0	0	2	0	0	1	2	2	0	2	1	1	2	0	0	2	3	0	0	0	0	21	0	9	0	0	2	0	0	1	2	2	0	2	1	1	2	0	0	2	3
	26	0	2	0	2	12	1	7	24	3	6	0	2	0	0	2	3	0	0	0	0	0	1	1	1	0	2	0	2	12	1	7	24	3	6	0	2	0	0	2	3	0	0	0	0	0	1	1	1
	27	0	0	0	0	0	3	13	13	0	0	4	0	0	1	0	0	0	0	0	1	0	0	0	2	1	0	1	0	2	3	2	13	2	0	2	0	0	1	2	0	0	0	0	1	3	0	0	2
	28	0	0	0	0	0	1	0	2	0	2	0	0	0	0	0	0	0	1	0	0	0	0	0	0	3	0	0	0	9	1	0	2	3	2	0	0	0	0	0	0	0	1	0	0	0	0	3	0
	29	0	1	1	0	0	23	0	36	0	0	0	2	1	1	0	0	0	0	1	3	0	0	1	2	0	1	1	0	0	23	0	36	0	0	0	2	1	1	0	0	0	0	1	3	0	0	1	2
	30	1	1	0	0	15	1	0	0	0	0	2	0	0	0	2	0	0	0	0	1	0	0	3	3	1	1	0	0	15	1	0	0	0	0	2	0	0	0	2	0	0	0	0	1	0	0	3	3
	31	0	0	3	0	20	0	11	0	0	0	5	1	0	0	0	0	2	2	0	0	3	3	0	0	0	0	3	0	20	0	11	0	0	0	5	1	0	0	0	0	2	2	0	0	3	3	0	0
	32	1	0	1	2	17	0	13	1	6	1	2	0	0	0	1	1	0	1	0	0	1	0	1	1	1	0	1	2	17	0	13	1	6	1	2	0	0	0	1	1	0	1	0	0	1	0	1	1
[truncated: 48 more columns]

## Sheet: Fig.2 a
Full spectrum light tested by Jaz-ULM-200 spectrometer					UV-A/blue light tested by Jaz-ULM-200 spectrometer					Cyan/green light tested by Jaz-ULM-200 spectrometer
190.203	0	0	0		190.203	0	0	0		190.203	0	0	0
190.584	0	0	0		190.584	0	0	0		190.584	0	0	0
190.966	1298.65	1190.23	0		190.966	1269.74	1156.5	0		190.966	1192.64	1204.69	0
191.348	1317.93	1269.74	0		191.348	1221.55	1272.15	0		191.348	1209.51	1158.91	0
191.73	1293.83	1240.83	0		191.73	1320.34	1154.09	0		191.73	1163.73	1216.73	0
192.112	1327.57	1223.96	0		192.112	1291.42	1346.84	0		192.112	1207.1	1257.69	0
192.493	1286.61	1342.02	0		192.493	1248.06	1248.06	0		192.493	1226.37	1245.65	0
192.875	1289.02	1361.3	0		192.875	1289.02	1276.97	0		192.875	1190.23	1236.01	0
193.257	1262.51	1363.71	0		193.257	1293.83	1199.87	0		193.257	1257.69	1233.6	0
193.638	1402.26	1356.48	0		193.638	1264.92	1252.88	0		193.638	1233.6	1216.73	0
194.02	1426.35	1356.48	0		194.02	1349.25	1192.64	0		194.02	1260.1	1190.23	0
194.401	1354.07	1327.57	0		194.401	1315.52	1281.79	0		194.401	1322.75	1231.19	0
194.783	1419.12	1315.52	0		194.783	1274.56	1231.19	0		194.783	1214.32	1243.24	0
195.164	1337.2	1322.75	0		195.164	1281.79	1209.51	0		195.164	1274.56	1252.88	0
195.546	1262.51	1339.61	0		195.546	1368.53	1305.88	0		195.546	1243.24	1226.37	0
195.927	1320.34	1255.28	0		195.927	1262.51	1195.05	0		195.927	1248.06	1209.51	0
196.308	1366.12	1284.2	0		196.308	1269.74	1260.1	0		196.308	1329.97	1286.61	0
196.69	1344.43	1344.43	0		196.69	1317.93	1344.43	0		196.69	1255.28	1250.47	0
197.071	1385.39	1315.52	0		197.071	1332.38	1315.52	0		197.071	1325.16	1195.05	0
197.452	1375.75	1245.65	0		197.452	1276.97	1303.47	0		197.452	1289.02	1245.65	0
197.834	1358.89	1276.97	0		197.834	1301.06	1325.16	0		197.834	1269.74	1226.37	0
198.215	1329.97	1303.47	0		198.215	1272.15	1296.24	0		198.215	1231.19	1276.97	0
198.596	1279.38	1325.16	0		198.596	1301.06	1257.69	0		198.596	1219.14	1216.73	0
198.977	1349.25	1327.57	0		198.977	1289.02	1279.38	0		198.977	1267.33	1214.32	0
199.358	1354.07	1289.02	-0.671108		199.358	1310.7	1339.61	0.061111		199.358	1233.6	1207.1	-0.048412
199.739	1368.53	1356.48	-0.616285		199.739	1325.16	1276.97	-0.505066		199.739	1262.51	1211.92	-0.458312
200.12	1281.79	1370.93	6.30654		200.12	1272.15	1238.42	-0.488906		200.12	1262.51	1226.37	-0.452701
200.501	1315.52	1310.7	-0.300871		200.501	1228.78	1293.83	0.832189		200.501	1209.51	1214.32	0.053273
200.882	1301.06	1337.2	1.77628		200.882	1296.24	1279.38	-0.169835		200.882	1262.51	1236.01	-0.230644
201.263	1358.89	1327.57	-1.32847		201.263	1286.61	1231.19	-0.481552		201.263	1296.24	1233.6	-0.47045
201.644	1276.97	1315.52	1.51372		201.644	1276.97	1204.69	-0.581505		201.644	1226.37	1296.24	0.485797
202.025	1349.25	1315.52	-1.26444		202.025	1284.2	1264.92	-0.148036		202.025	1233.6	1305.88	0.479759
202.406	1298.65	1375.75	2.7275		202.406	1351.66	1223.96	-0.925544		202.406	1175.78	1269.74	0.588587
202.787	1315.52	1305.88	-0.3235		202.787	1252.88	1233.6	-0.13256		202.787	1252.88	1207.1	-0.272083
203.167	1296.24	1315.52	0.617483		203.167	1264.92	1281.79	0.110698		203.167	1216.73	1262.51	0.25967
203.548	1332.38	1334.79	0.073747		203.548	1289.02	1276.97	-0.07555		203.548	1293.83	1221.55	-0.391751
203.929	1373.34	1327.57	-1.33843		203.929	1279.38	1255.28	-0.144327		203.929	1250.47	1214.32	-0.187095
204.31	1356.48	1267.33	-2.4882		204.31	1293.83	1233.6	-0.344452		204.31	1231.19	1211.92	-0.095258
204.69	1358.89	1310.7	-1.28763		204.69	1279.38	1260.1	-0.105525		204.69	1281.79	1250.47	-0.148196
205.071	1296.24	1378.16	2.09247		205.071	1272.15	1289.02	0.088264		205.071	1305.88	1269.74	-0.163457
205.451	1305.88	1363.71	1.41534		205.451	1284.2	1305.88	0.108742		205.451	1204.69	1168.55	-0.156629
205.832	1346.84	1252.88	-2.20661		205.832	1262.51	1255.28	-0.034777		205.832	1267.33	1168.55	-0.410748
206.212	1390.21	1289.02	-2.27895		206.212	1329.97	1255.28	-0.344631		206.212	1214.32	1219.14	0.019215
206.593	1291.42	1209.51	-1.77007		206.593	1291.42	1221.55	-0.309326		206.593	1257.69	1214.32	-0.165926
206.973	1279.38	1308.29	0.599642		206.973	1267.33	1310.7	0.184284		206.973	1223.96	1168.55	-0.203502
207.354	1262.51	1399.85	2.73174		207.354	1276.97	1204.69	-0.294573		207.354	1202.28	1231.19	0.10183
207.734	1322.75	1264.92	-1.10443		207.734	1269.74	1226.37	-0.16971		207.734	1207.1	1209.51	0.008148
208.114	1332.38	1284.2	-0.883277		208.114	1262.51	1281.79	0.072388		208.114	1240.83	1236.01	-0.01564
208.495	1264.92	1349.25	1.48418		208.495	1197.46	1269.74	0.260643		208.495	1195.05	1170.96	-0.075084
208.875	1281.79	1378.16	1.6281		208.875	1322.75	1289.02	-0.116749		208.875	1130	1267.33	0.410796
209.255	1252.88	1313.11	0.975636		209.255	1209.51	1192.64	-0.05597		209.255	1257.69	1207.1	-0.14511
209.635	1293.83	1358.89	1.00975		209.635	1308.29	1209.51	-0.314153		209.635	1204.69	1233.6	0.079463
210.016	1313.11	1332.38	0.286985		210.016	1272.15	1211.92	-0.183745		210.016	1228.78	1199.87	-0.076222
210.396	1349.25	1293.83	-0.791167		210.396	1279.38	1238.42	-0.119811		210.396	1245.65	1250.47	0.012181
210.776	1339.61	1279.38	-0.824622		210.776	1238.42	1214.32	-0.067581		210.776	1274.56	1144.45	-0.315384
211.156	1344.43	1327.57	-0.221869		211.156	1276.97	1233.6	-0.116889		211.156	1166.14	1233.6	0.157139
211.536	1329.97	1272.15	-0.731407		211.536	1274.56	1236.01	-0.099902		211.536	1180.59	1187.82	0.016188
211.916	1315.52	1329.97	0.175826		211.916	1303.47	1325.16	0.054036		211.916	1168.55	1260.1	0.197172
212.296	1327.57	1354.07	0.310463		212.296	1291.42	1233.6	-0.138782		212.296	1175.78	1202.28	0.054972
212.676	1315.52	1291.42	-0.272046		212.676	1286.61	1219.14	-0.156066		212.676	1276.97	1216.73	-0.120424
213.056	1322.75	1303.47	-0.209876		213.056	1284.2	1262.51	-0.048375		213.056	1185.41	1243.24	0.111484
213.436	1368.53	1276.97	-0.963189		213.436	1337.2	1262.51	-0.160989		213.436	1219.14	1262.51	0.080785
213.816	1272.15	1358.89	0.88155		213.816	1363.71	1274.56	-0.185632		213.816	1248.06	1257.69	0.017343
214.195	1252.88	1334.79	0.803768		214.195	1289.02	1207.1	-0.164679		214.195	1197.46	1221.55	0.041858
214.575	1284.2	1337.2	0.502114		214.575	1250.47	1238.42	-0.023381		214.575	1231.19	1197.46	-0.056577
214.955	1240.83	1325.16	0.77089		214.955	1269.74	1272.15	0.004513		214.955	1243.24	1146.86	-0.155997
215.335	1284.2	1296.24	0.106184		215.335	1276.97	1274.56	-0.004351		215.335	1252.88	1161.32	-0.14289
215.714	1276.97	1289.02	0.102453		215.714	1351.66	1276.97	-0.130143		215.714	1166.14	1305.88	0.210432
216.094	1284.2	1301.06	0.138401		216.094	1272.15	1233.6	-0.064814		216.094	1209.51	1163.73	-0.066516
216.473	1281.79	1346.84	0.515053		216.473	1243.24	1207.1	-0.058625		216.473	1137.22	1146.86	0.013511
216.853	1281.79	1269.74	-0.092009		216.853	1325.16	1245.65	-0.124417		216.853	1245.65	1236.01	-0.013033
217.233	1382.98	1233.6	-1.10136		217.233	1233.6	1291.42	0.087348		217.233	1175.78	1089.04	-0.113232
217.612	1310.7	1279.38	-0.223264		217.612	1274.56	1228.78	-0.066855		217.612	1211.92	1113.13	-0.124678
217.992	1308.29	1257.69	-0.349232		217.992	1274.56	1286.61	0.017036		217.992	1236.01	1166.14	-0.085393
218.371	1325.16	1279.38	-0.306564		218.371	1303.47	1269.74	-0.046281		218.371	1284.2	1178.18	-0.125704
218.75	1305.88	1252.88	-0.344766		218.75	1243.24	1301.06	0.077058		218.75	1317.93	1267.33	-0.058271
219.13	1303.47	1329.97	0.167808		219.13	1245.65	1243.24	-0.003126		219.13	1250.47	1221.55	-0.032414
219.509	1276.97	1305.88	0.178603		219.509	1252.88	1238.42	-0.018296		219.509	1255.28	1161.32	-0.102779
219.888	1315.52	1315.52	0		219.888	1238.42	1219.14	-0.023773		219.888	1221.55	1158.91	-0.066771
220.268	1325.16	1274.56	-0.296855		220.268	1248.06	1214.32	-0.040547		220.268	1262.51	1113.13	-0.155184
220.647	1351.66	1293.83	-0.330366		220.647	1240.83	1231.19	-0.011281		220.647	1260.1	1178.18	-0.082869
221.026	1303.47	1339.61	0.201078		221.026	1291.42	1231.19	-0.068663		221.026	1192.64	1183	-0.009494
221.405	1293.83	1293.83	0		221.405	1356.48	1233.6	-0.136202		221.405	1207.1	1161.32	-0.043852
221.784	1332.38	1380.57	0.253118		221.784	1260.1	1250.47	-0.010372		221.784	1199.87	1238.42	0.035854
222.164	1337.2	1301.06	-0.183989		222.164	1262.51	1214.32	-0.050262		222.164	1192.64	1204.69	0.010859
222.543	1358.89	1339.61	-0.094911		222.543	1255.28	1293.83	0.038891		222.543	1279.38	1223.96	-0.048315
222.922	1274.56	1284.2	0.045807		222.922	1339.61	1216.73	-0.11966		222.922	1223.96	1276.97	0.044609
223.301	1380.57	1337.2	-0.198929		223.301	1269.74	1146.86	-0.115479		223.301	1236.01	1180.59	-0.045007
223.68	1334.79	1373.34	0.170718		223.68	1276.97	1284.2	0.006558		223.68	1223.96	1168.55	-0.043453
224.059	1281.79	1308.29	0.113369		224.059	1199.87	1262.51	0.054901		224.059	1226.37	1207.1	-0.014599
224.437	1411.89	1320.34	-0.378715		224.437	1296.24	1238.42	-0.049006		224.437	1315.52	1192.64	-0.089997
224.816	1320.34	1361.3	0.164126		224.816	1221.55	1313.11	0.075165		224.816	1207.1	1178.18	-0.020514
225.195	1351.66	1269.74	-0.318108		225.195	1310.7	1180.59	-0.103513		225.195	1240.83	1226.37	-0.00994
225.574	1236.01	1332.38	0.363252		225.574	1262.51	1305.88	0.033491		225.574	1211.92	1209.51	-0.001608
225.953	1315.52	1279.38	-0.13235		225.953	1248.06	1195.05	-0.039771		225.953	1303.47	1252.88	-0.032808
226.331	1301.06	1334.79	0.120059		226.331	1207.1	1233.6	0.019327		226.331	1202.28	1175.78	-0.016703
226.71	1269.74	1301.06	0.108433		226.71	1334.79	1308.29	-0.018798		226.71	1180.59	1154.09	-0.016246
227.089	1255.28	1260.1	0.016268		227.089	1233.6	1313.11	0.054994		227.089	1158.91	1190.23	0.018723
227.467	1301.06	1296.24	-0.015862		227.467	1298.65	1238.42	-0.040623		227.467	1190.23	1175.78	-0.008426
227.846	1329.97	1303.47	-0.085105		227.846	1236.01	1264.92	0.019022		227.846	1240.83	1248.06	0.00411
228.225	1356.48	1296.24	-0.188764		228.225	1226.37	1310.7	0.054145		228.225	1250.47	1146.86	-0.057488
228.603	1262.51	1332.38	0.21361		228.603	1315.52	1284.2	-0.019619		228.603	1250.47	1202.28	-0.026085
228.982	1308.29	1337.2	0.086264		228.982	1356.48	1233.6	-0.075115		228.982	1245.65	1216.73	-0.015274
229.36	1329.97	1329.97	0		229.36	1252.88	1236.01	-0.010072		229.36	1301.06	1185.41	-0.059686
229.738	1276.97	1317.93	0.116764		229.738	1375.75	1209.51	-0.097099		229.738	1240.83	1161.32	-0.040133
230.117	1298.65	1238.42	-0.16795		230.117	1313.11	1269.74	-0.024775		230.117	1166.14	1195.05	0.014274
230.495	1272.15	1361.3	0.243554		230.495	1252.88	1245.65	-0.004046		230.495	1219.14	1267.33	0.023311
230.874	1366.12	1238.42	-0.342121		230.874	1250.47	1238.42	-0.006613		230.874	1207.1	1183	-0.01143
231.252	1332.38	1286.61	-0.120243		231.252	1269.74	1214.32	-0.029822		231.252	1207.1	1204.69	-0.001121
231.63	1332.38	1334.79	0.006209		231.63	1281.79	1252.88	-0.015266		231.63	1231.19	1161.32	-0.031884
232.008	1334.79	1395.03	0.152306		232.008	1375.75	1264.92	-0.057417		232.008	1255.28	1185.41	-0.031283
232.387	1305.88	1317.93	0.02991		232.387	1269.74	1262.51	-0.003677		232.387	1190.23	1223.96	0.014829
232.765	1291.42	1344.43	0.129383		232.765	1233.6	1281.79	0.024098		232.765	1207.1	1197.46	-0.004165
233.143	1313.11	1291.42	-0.05198		233.143	1262.51	1248.06	-0.0071		233.143	1219.14	1163.73	-0.023521
233.521	1305.88	1368.53	0.147471		233.521	1272.15	1281.79	0.004648		233.521	1248.06	1226.37	-0.009039
233.899	1356.48	1329.97	-0.061288		233.899	1289.02	1264.92	-0.011415		233.899	1204.69	1281.79	0.031569
234.277	1315.52	1250.47	-0.147821		234.277	1250.47	1305.88	0.025799		234.277	1245.65	1228.78	-0.006786
234.655	1298.65	1317.93	0.043016		234.655	1240.83	1255.28	0.00661		234.655	1233.6	1257.69	0.009521
235.033	1332.38	1366.12	0.073954		235.033	1284.2	1257.69	-0.011905		235.033	1219.14	1245.65	0.010289
235.411	1322.75	1310.7	-0.025958		235.411	1248.06	1269.74	0.009573		235.411	1233.6	1233.6	0
235.789	1327.57	1315.52	-0.025518		235.789	1269.74	1332.38	0.027187		235.789	1214.32	1233.6	0.007229
236.167	1296.24	1361.3	0.135408		236.167	1219.14	1286.61	0.02877		236.167	1223.96	1204.69	-0.007104
236.544	1286.61	1361.3	0.152756		236.544	1207.1	1187.82	-0.008077		236.544	1132.41	1226.37	0.034028
236.922	1378.16	1320.34	-0.116105		236.922	1276.97	1272.15	-0.001982		236.922	1231.19	1223.96	-0.00257
237.3	1356.48	1291.42	-0.128349		237.3	1243.24	1209.51	-0.013635		237.3	1291.42	1202.28	-0.031143
237.678	1289.02	1344.43	0.107455		237.678	1296.24	1291.42	-0.001914		237.678	1199.87	1221.55	0.007445
238.055	1317.93	1303.47	-0.027516		238.055	1250.47	1233.6	-0.006577		238.055	1187.82	1202.28	0.004872
238.433	1281.79	1308.29	0.049512		238.433	1272.15	1195.05	-0.02951		238.433	1211.92	1245.65	0.011158
238.811	1310.7	1342.02	0.057383		238.811	1276.97	1190.23	-0.032557		238.811	1264.92	1183	-0.026573
239.188	1354.07	1272.15	-0.147006		239.188	1267.33	1255.28	-0.004429		239.188	1207.1	1204.69	-0.000766
239.566	1298.65	1320.34	0.038098		239.566	1250.47	1279.38	0.010407		239.566	1221.55	1260.1	0.011992
239.943	1346.84	1329.97	-0.028994		239.943	1255.28	1260.1	0.001697		239.943	1197.46	1202.28	0.001467
240.321	1262.51	1349.25	0.145964		240.321	1248.06	1226.37	-0.007476		240.321	1214.32	1158.91	-0.016512
240.698	1260.1	1322.75	0.103201		240.698	1231.19	1276.97	0.015452		240.698	1281.79	1170.96	-0.03233
241.076	1303.47	1303.47	0		241.076	1279.38	1286.61	0.002388		241.076	1243.24	1262.51	0.005504
241.453	1293.83	1286.61	-0.011415		241.453	1286.61	1216.73	-0.022609		241.453	1216.73	1134.82	-0.022908
241.83	1289.02	1281.79	-0.01118		241.83	1296.24	1216.73	-0.025196		241.83	1274.56	1180.59	-0.025734
242.208	1308.29	1356.48	0.073045		242.208	1262.51	1216.73	-0.014217		242.208	1214.32	1250.47	0.0097
242.585	1296.24	1298.65	0.003582		242.585	1296.24	1223.96	-0.022016		242.585	1178.18	1262.51	0.022198
242.962	1305.88	1298.65	-0.010546		242.962	1368.53	1274.56	-0.028089		242.962	1207.1	1240.83	0.008714
243.339	1361.3	1329.97	-0.044872		243.339	1315.52	1267.33	-0.014144		243.339	1262.51	1252.88	-0.002445
243.717	1349.25	1354.07	0.006783		243.717	1322.75	1231.19	-0.026404		243.717	1223.96	1199.87	-0.006005
244.094	1281.79	1308.29	0.036679		244.094	1274.56	1257.69	-0.004782		244.094	1240.83	1199.87	-0.010037
244.471	1286.61	1334.79	0.065574		244.471	1245.65	1175.78	-0.019481		244.471	1175.78	1170.96	-0.001161
244.848	1310.7	1342.02	0.04189		244.848	1305.88	1183	-0.03367		244.848	1243.24	1221.55	-0.005135
245.225	1363.71	1243.24	-0.158421		245.225	1317.93	1250.47	-0.018176		245.225	1267.33	1243.24	-0.00561
245.602	1293.83	1269.74	-0.031145		245.602	1289.02	1279.38	-0.002552		245.602	1163.73	1228.78	0.01489
245.979	1301.06	1349.25	0.061243		245.979	1219.14	1274.56	0.01443		245.979	1248.06	1231.19	-0.003795
246.356	1291.42	1325.16	0.042152		246.356	1223.96	1245.65	0.005552		246.356	1245.65	1170.96	-0.016526
246.733	1358.89	1390.21	0.038489		246.733	1257.69	1284.2	0.006673		246.733	1281.79	1226.37	-0.012057
247.11	1320.34	1349.25	0.034944		247.11	1248.06	1296.24	0.011932		247.11	1207.1	1175.78	-0.006703
247.486	1363.71	1407.07	0.051542		247.486	1305.88	1248.06	-0.01408		247.486	1233.6	1195.05	-0.008112
247.863	1286.61	1264.92	-0.025354		247.863	1313.11	1207.1	-0.025396		247.863	1250.47	1166.14	-0.017458
248.24	1248.06	1298.65	0.058195		248.24	1276.97	1262.51	-0.003407		248.24	1233.6	1223.96	-0.001963
248.617	1361.3	1204.69	-0.177266		248.617	1262.51	1257.69	-0.001117		248.617	1166.14	1187.82	0.004346
248.993	1301.06	1334.79	0.037611		248.993	1257.69	1286.61	0.006605		248.993	1154.09	1170.96	0.00333
249.37	1305.88	1317.93	0.013233		249.37	1219.14	1219.14	0		249.37	1272.15	1180.59	-0.017807
249.747	1317.93	1305.88	-0.013044		249.747	1245.65	1260.1	0.003207		249.747	1207.1	1199.87	-0.001386
250.123	1289.02	1250.47	-0.041157		250.123	1272.15	1199.87	-0.015811		250.123	1226.37	1209.51	-0.003188
250.5	1397.44	1346.84	-0.053259		250.5	1279.38	1252.88	-0.005716		250.5	1255.28	1178.18	-0.01437
250.876	1281.79	1276.97	-0.005003		250.876	1231.19	1183	-0.010251		250.876	1185.41	1310.7	0.023034
251.253	1344.43	1211.92	-0.135783		251.253	1284.2	1279.38	-0.001012		251.253	1238.42	1262.51	0.004371
251.629	1310.7	1233.6	-0.077997		251.629	1219.14	1204.69	-0.002996		251.629	1228.78	1228.78	0
252.006	1274.56	1373.34	0.098653		252.006	1243.24	1240.83	-0.000493		252.006	1255.28	1269.74	0.002556
252.382	1356.48	1289.02	-0.066546		252.382	1216.73	1260.1	0.008765		252.382	1134.82	1223.96	0.01557
252.759	1419.12	1293.83	-0.122067		252.759	1252.88	1199.87	-0.010581		252.759	1274.56	1274.56	0
253.135	1284.2	1329.97	0.044056		253.135	1366.12	1221.55	-0.028504		253.135	1243.24	1245.65	0.000411
253.511	1334.79	1315.52	-0.018329		253.511	1276.97	1233.6	-0.008449		253.511	1243.24	1214.32	-0.004868
253.887	1313.11	1272.15	-0.038459		253.887	1245.65	1262.51	0.003245		253.887	1199.87	1211.92	0.002003
254.264	1276.97	1250.47	-0.024574		254.264	1255.28	1296.24	0.007781		254.264	1252.88	1221.55	-0.005142
254.64	1255.28	1274.56	0.017655		254.64	1315.52	1305.88	-0.001809		254.64	1207.1	1161.32	-0.007424
255.016	1378.16	1301.06	-0.069696		255.016	1329.97	1334.79	0.000892		255.016	1204.69	1190.23	-0.002314
255.392	1276.97	1342.02	0.058078		255.392	1315.52	1195.05	-0.022035		255.392	1158.91	1187.82	0.00457
255.768	1346.84	1255.28	-0.080725		255.768	1284.2	1250.47	-0.006093		255.768	1240.83	1248.06	0.001128
256.144	1322.75	1317.93	-0.004196		256.144	1293.83	1185.41	-0.019343		256.144	1223.96	1149.27	-0.011516
256.52	1298.65	1375.75	0.066298		256.52	1274.56	1252.88	-0.00382		256.52	1209.51	1202.28	-0.001101
256.896	1310.7	1337.2	0.022503		256.896	1269.74	1195.05	-0.012993		256.896	1303.47	1252.88	-0.007607
257.272	1332.38	1286.61	-0.038379		257.272	1293.83	1231.19	-0.01076		257.272	1252.88	1170.96	-0.01216
257.648	1291.42	1337.2	0.03791		257.648	1267.33	1214.32	-0.008993		257.648	1187.82	1166.14	-0.00318
258.024	1276.97	1262.51	-0.011829		258.024	1269.74	1228.78	-0.006866		258.024	1255.28	1267.33	0.001745
258.4	1298.65	1349.25	0.040907		258.4	1231.19	1289.02	0.009578		258.4	1195.05	1238.42	0.006208
258.776	1390.21	1354.07	-0.028882		258.776	1317.93	1260.1	-0.009468		258.776	1231.19	1199.87	-0.004432
259.151	1346.84	1291.42	-0.043823		259.151	1305.88	1267.33	-0.006246		259.151	1267.33	1238.42	-0.004048
259.527	1385.39	1349.25	-0.028274		259.527	1310.7	1197.46	-0.018151		259.527	1238.42	1226.37	-0.001669
259.903	1305.88	1409.48	0.080244		259.903	1262.51	1327.57	0.010323		259.903	1214.32	1223.96	0.001322
260.278	1293.83	1337.2	0.03328		260.278	1233.6	1257.69	0.003788		260.278	1180.59	1161.32	-0.002619
260.654	1339.61	1298.65	-0.031147		260.654	1264.92	1272.15	0.001126		260.654	1209.51	1185.41	-0.003244
261.03	1349.25	1286.61	-0.047212		261.03	1262.51	1250.47	-0.00186		261.03	1289.02	1180.59	-0.014469
261.405	1310.7	1346.84	0.027003		261.405	1305.88	1274.56	-0.004795		261.405	1173.37	1209.51	0.004781
261.781	1260.1	1305.88	0.033914		261.781	1240.83	1260.1	0.002926		261.781	1267.33	1178.18	-0.011694
262.156	1301.06	1342.02	0.030103		262.156	1279.38	1284.2	0.000726		262.156	1257.69	1214.32	-0.005644
262.532	1325.16	1375.75	0.036904		262.532	1293.83	1264.92	-0.004321		262.532	1243.24	1221.55	-0.0028
262.907	1252.88	1327.57	0.054029		262.907	1276.97	1195.05	-0.012141		262.907	1228.78	1228.78	0
263.283	1339.61	1327.57	-0.008644		263.283	1257.69	1231.19	-0.003896		263.283	1260.1	1245.65	-0.001837
263.658	1250.47	1378.16	0.09093		263.658	1264.92	1284.2	0.002812		263.658	1255.28	1151.68	-0.013063
264.033	1317.93	1329.97	0.008509		264.033	1310.7	1187.82	-0.017783		264.033	1190.23	1223.96	0.004219
264.408	1322.75	1370.93	0.033751		264.408	1252.88	1332.38	0.01141		264.408	1286.61	1173.37	-0.014044
264.784	1349.25	1351.66	0.001672		264.784	1245.65	1248.06	0.000343		264.784	1260.1	1187.82	-0.008884
265.159	1349.25	1375.75	0.018242		265.159	1281.79	1233.6	-0.006796		265.159	1245.65	1211.92	-0.004111
265.534	1308.29	1354.07	0.031247		265.534	1248.06	1226.37	-0.003033		265.534	1221.55	1156.5	-0.007862
265.909	1356.48	1248.06	-0.073392		265.909	1262.51	1250.47	-0.001671		265.909	1255.28	1204.69	-0.006064
266.284	1303.47	1291.42	-0.008084		266.284	1257.69	1221.55	-0.004969		266.284	1156.5	1223.96	0.008016
266.659	1327.57	1279.38	-0.03203		266.659	1272.15	1231.19	-0.005578		266.659	1257.69	1301.06	0.005104
267.035	1315.52	1315.52	0		267.035	1240.83	1240.83	0		267.035	1243.24	1255.28	0.001406
267.41	1327.57	1274.56	-0.034626		267.41	1272.15	1301.06	0.00387		267.41	1209.51	1185.41	-0.002787
267.785	1366.12	1313.11	-0.034302		267.785	1397.44	1305.88	-0.012139		267.785	1192.64	1197.46	0.000552
268.159	1289.02	1366.12	0.049449		268.159	1351.66	1204.69	-0.019313		268.159	1192.64	1223.96	0.003557
268.534	1349.25	1308.29	-0.026023		268.534	1209.51	1264.92	0.007213		268.534	1262.51	1156.5	-0.011926
268.909	1349.25	1315.52	-0.021248		268.909	1317.93	1269.74	-0.006219		268.909	1216.73	1303.47	0.009674
269.284	1272.15	1248.06	-0.015035		269.284	1199.87	1267.33	0.008625		269.284	1204.69	1183	-0.002396
269.659	1385.39	1409.48	0.014909		269.659	1264.92	1267.33	0.000305		269.659	1260.1	1175.78	-0.009239
270.034	1339.61	1329.97	-0.005909		270.034	1303.47	1214.32	-0.011199		270.034	1214.32	1252.88	0.004185
270.408	1322.75	1262.51	-0.036596		270.408	1248.06	1197.46	-0.006298		270.408	1320.34	1216.73	-0.011145
270.783	1308.29	1293.83	-0.008708		270.783	1303.47	1262.51	-0.005055		270.783	1216.73	1291.42	0.007966
271.158	1276.97	1317.93	0.024453		271.158	1298.65	1245.65	-0.006483		271.158	1257.69	1173.37	-0.008914
271.532	1356.48	1298.65	-0.034221		271.532	1276.97	1238.42	-0.004674		271.532	1226.37	1245.65	0.00202
271.907	1267.33	1356.48	0.052304		271.907	1327.57	1209.51	-0.014192		271.907	1209.51	1248.06	0.004005
272.282	1284.2	1281.79	-0.001401		272.282	1346.84	1252.88	-0.011195		272.282	1226.37	1226.37	0
272.656	1363.71	1315.52	-0.027784		272.656	1291.42	1313.11	0.002562		272.656	1250.47	1211.92	-0.003936
273.031	1361.3	1320.34	-0.023405		273.031	1223.96	1284.2	0.007052		273.031	1238.42	1219.14	-0.00195
273.405	1315.52	1380.57	0.036879		273.405	1216.73	1238.42	0.002519		273.405	1180.59	1264.92	0.008465
273.779	1296.24	1320.34	0.013529		273.779	1296.24	1255.28	-0.004712		273.779	1209.51	1166.14	-0.004312
274.154	1327.57	1382.98	0.030837		274.154	1286.61	1168.55	-0.01346		274.154	1216.73	1197.46	-0.001899
274.528	1310.7	1402.26	0.050526		274.528	1289.02	1248.06	-0.004631		274.528	1202.28	1204.69	0.000235
274.902	1298.65	1366.12	0.036904		274.902	1291.42	1219.14	-0.008101		274.902	1216.73	1168.55	-0.004667
275.277	1322.75	1317.93	-0.002613		275.277	1257.69	1293.83	0.004016		275.277	1161.32	1195.05	0.003239
275.651	1289.02	1346.84	0.031074		275.651	1207.1	1264.92	0.006367		275.651	1211.92	1204.69	-0.000688
276.025	1303.47	1354.07	0.026953		276.025	1252.88	1255.28	0.000263		276.025	1252.88	1267.33	0.001364
276.399	1329.97	1286.61	-0.022889		276.399	1264.92	1197.46	-0.007295		276.399	1248.06	1197.46	-0.004728
276.774	1289.02	1329.97	0.021431		276.774	1298.65	1281.79	-0.001808		276.774	1134.82	1175.78	0.003795
277.148	1325.16	1301.06	-0.012495		277.148	1313.11	1202.28	-0.011776		277.148	1178.18	1211.92	0.003097
277.522	1269.74	1368.53	0.050746		277.522	1221.55	1255.28	0.00355		277.522	1327.57	1202.28	-0.011396
277.896	1262.51	1334.79	0.036815		277.896	1264.92	1250.47	-0.001509		277.896	1248.06	1233.6	-0.001304
278.27	1289.02	1303.47	0.007298		278.27	1329.97	1267.33	-0.006479		278.27	1231.19	1192.64	-0.003446
278.644	1305.88	1339.61	0.016869		278.644	1281.79	1238.42	-0.004444		278.644	1195.05	1228.78	0.002987
279.018	1325.16	1310.7	-0.007168		279.018	1276.97	1226.37	-0.00514		279.018	1238.42	1202.28	-0.003173
279.392	1356.48	1332.38	-0.011837		279.392	1262.51	1245.65	-0.001698		279.392	1219.14	1248.06	0.002515
279.765	1375.75	1344.43	-0.015257		279.765	1257.69	1291.42	0.003366		279.765	1236.01	1245.65	0.000831
280.139	1315.52	1366.12	0.024432		280.139	1298.65	1260.1	-0.003814		280.139	1245.65	1243.24	-0.000206
280.513	1248.06	1370.93	0.058873		280.513	1233.6	1257.69	0.002365		280.513	1173.37	1226.37	0.004497
280.887	1291.42	1356.48	0.030934		280.887	1315.52	1267.33	-0.004695		280.887	1168.55	1284.2	0.009737
281.261	1329.97	1322.75	-0.003412		281.261	1301.06	1262.51	-0.003729		281.261	1264.92	1166.14	-0.008257
281.634	1317.93	1286.61	-0.014679		281.634	1301.06	1274.56	-0.002545		281.634	1178.18	1245.65	0.005598
282.008	1298.65	1334.79	0.016816		282.008	1291.42	1272.15	-0.001837		282.008	1238.42	1226.37	-0.000992
282.382	1344.43	1363.71	0.008905		282.382	1228.78	1243.24	0.001368		282.382	1192.64	1228.78	0.002956
282.755	1296.24	1361.3	0.029867		282.755	1180.59	1313.11	0.012465		282.755	1170.96	1243.24	0.005876
283.129	1378.16	1378.16	0		283.129	1296.24	1289.02	-0.000675		283.129	1248.06	1170.96	-0.006224
283.502	1334.79	1291.42	-0.019647		283.502	1303.47	1209.51	-0.008721		283.502	1236.01	1173.37	-0.005025
283.876	1298.65	1281.79	-0.007591		283.876	1274.56	1245.65	-0.002666		283.876	1233.6	1238.42	0.000384
284.249	1358.89	1334.79	-0.010783		284.249	1250.47	1219.14	-0.002872		284.249	1204.69	1240.83	0.002864
284.623	1327.57	1310.7	-0.007497		284.623	1293.83	1361.3	0.006144		284.623	1199.87	1216.73	0.001327
284.996	1373.34	1339.61	-0.01489		284.996	1248.06	1238.42	-0.000872		284.996	1151.68	1245.65	0.007344
285.369	1272.15	1281.79	0.004229		285.369	1274.56	1320.34	0.004116		285.369	1185.41	1214.32	0.002247
285.743	1303.47	1313.11	0.004204		285.743	1313.11	1293.83	-0.001723		285.743	1216.73	1139.63	-0.005955
286.116	1370.93	1279.38	-0.03968		286.116	1289.02	1260.1	-0.002567		286.116	1262.51	1216.73	-0.003513
286.489	1301.06	1351.66	0.021797		286.489	1257.69	1243.24	-0.001276		286.489	1260.1	1231.19	-0.002205
286.862	1358.89	1315.52	-0.018561		286.862	1262.51	1262.51	0		286.862	1223.96	1199.87	-0.001826
287.235	1272.15	1375.75	0.044084		287.235	1284.2	1255.28	-0.002521		287.235	1185.41	1180.59	-0.000363
287.609	1390.21	1317.93	-0.030556		287.609	1301.06	1166.14	-0.011686		287.609	1209.51	1226.37	0.001262
287.982	1303.47	1317.93	0.006074		287.982	1276.97	1317.93	0.003526		287.982	1260.1	1187.82	-0.005378
288.355	1298.65	1296.24	-0.001006		288.355	1305.88	1269.74	-0.003092		288.355	1180.59	1178.18	-0.000178
288.728	1269.74	1344.43	0.031028		288.728	1346.84	1289.02	-0.004922		288.728	1214.32	1264.92	0.003722
289.101	1329.97	1334.79	0.001992		289.101	1211.92	1267.33	0.004693		289.101	1161.32	1226.37	0.004761
289.474	1325.16	1293.83	-0.012872		289.474	1325.16	1262.51	-0.005275		289.474	1269.74	1187.82	-0.005961
289.847	1298.65	1366.12	0.027594		289.847	1298.65	1320.34	0.001817		289.847	1202.28	1240.83	0.002792
290.219	1250.47	1342.02	0.037279		290.219	1267.33	1296.24	0.002412		290.219	1214.32	1236.01	0.001563
290.592	1329.97	1356.48	0.01074		290.592	1257.69	1276.97	0.0016		290.592	1243.24	1161.32	-0.005878
290.965	1337.2	1334.79	-0.000972		290.965	1260.1	1238.42	-0.001792		290.965	1252.88	1269.74	0.001205
291.338	1375.75	1325.16	-0.02032		291.338	1267.33	1245.65	-0.001784		291.338	1216.73	1192.64	-0.001713
291.711	1310.7	1344.43	0.013489		291.711	1305.88	1245.65	-0.004935		291.711	1228.78	1240.83	0.000853
292.083	1286.61	1368.53	0.032629		292.083	1257.69	1219.14	-0.003146		292.083	1240.83	1197.46	-0.003059
292.456	1286.61	1315.52	0.011473		292.456	1284.2	1293.83	0.000784		292.456	1231.19	1233.6	0.000169
292.829	1281.79	1363.71	0.032355		292.829	1310.7	1317.93	0.000585		292.829	1202.28	1303.47	0.007077
293.201	1301.06	1305.88	0.001895		293.201	1269.74	1221.55	-0.003883		293.201	1216.73	1269.74	0.003692
293.574	1313.11	1382.98	0.027371		293.574	1267.33	1231.19	-0.002901		293.574	1238.42	1240.83	0.000167
293.946	1334.79	1272.15	-0.024419		293.946	1264.92	1223.96	-0.003271		293.946	1262.51	1183	-0.005488
294.319	1354.07	1385.39	0.012148		294.319	1260.1	1156.5	-0.008233		294.319	1214.32	1233.6	0.001324
294.691	1293.83	1366.12	0.027896		294.691	1342.02	1209.51	-0.010478		294.691	1149.27	1233.6	0.005763
295.064	1320.34	1320.34	0		295.064	1267.33	1231.19	-0.002844		295.064	1223.96	1238.42	0.000983
295.436	1339.61	1373.34	0.012894		295.436	1281.79	1308.29	0.002076		295.436	1233.6	1228.78	-0.000326
295.809	1325.16	1296.24	-0.010998		295.809	1228.78	1226.37	-0.000188		295.809	1267.33	1204.69	-0.004219
296.181	1351.66	1385.39	0.01276		296.181	1236.01	1226.37	-0.000747		296.181	1223.96	1226.37	0.000161
296.553	1322.75	1329.97	0.002717		296.553	1286.61	1231.19	-0.004268		296.553	1248.06	1197.46	-0.003368
296.925	1325.16	1344.43	0.007202		296.925	1226.37	1209.51	-0.001291		296.925	1262.51	1192.64	-0.004623
297.298	1276.97	1293.83	0.006255		297.298	1274.56	1236.01	-0.002929		297.298	1262.51	1214.32	-0.003165
297.67	1346.84	1414.3	0.024868		297.67	1317.93	1281.79	-0.002729		297.67	1243.24	1175.78	-0.004403
298.042	1351.66	1342.02	-0.003529		298.042	1313.11	1223.96	-0.006687		298.042	1250.47	1175.78	-0.004842
298.414	1291.42	1281.79	-0.003506		298.414	1286.61	1262.51	-0.001796		298.414	1221.55	1209.51	-0.000776
298.786	1332.38	1296.24	-0.013068		298.786	1264.92	1264.92	0		298.786	1233.6	1252.88	0.001234
299.158	1375.75	1346.84	-0.010376		299.158	1243.24	1293.83	0.00372		299.158	1233.6	1192.64	-0.002603
299.53	1269.74	1342.02	0.025739		299.53	1272.15	1190.23	-0.005977		299.53	1202.28	1180.59	-0.001367
299.902	1281.79	1267.33	-0.005109		299.902	1267.33	1293.83	0.001919		299.902	1238.42	1262.51	0.001508
300.274	1315.52	1407.07	0.032141		300.274	1272.15	1238.42	-0.002426		300.274	1219.14	1197.46	-0.001348
300.646	1308.29	1334.79	0.009233		300.646	1236.01	1310.7	0.005331		300.646	1240.83	1156.5	-0.005202
301.018	1289.02	1344.43	0.019164		301.018	1267.33	1226.37	-0.002902		301.018	1226.37	1228.78	0.000148
301.39	1342.02	1289.02	-0.018213		301.39	1267.33	1199.87	-0.004749		301.39	1207.1	1238.42	0.001906
301.761	1281.79	1286.61	0.001644		301.761	1320.34	1209.51	-0.007746		301.761	1255.28	1267.33	0.000728
302.133	1315.52	1281.79	-0.011432		302.133	1334.79	1279.38	-0.003848		302.133	1274.56	1195.05	-0.004771
302.505	1322.75	1291.42	-0.010542		302.505	1296.24	1211.92	-0.005815		302.505	1236.01	1170.96	-0.003877
302.877	1286.61	1334.79	0.016088		302.877	1262.51	1262.51	0		302.877	1243.24	1139.63	-0.006125
303.248	1226.37	1303.47	0.025588		303.248	1303.47	1238.42	-0.004423		303.248	1195.05	1214.32	0.001133
303.62	1327.57	1322.75	-0.001589		303.62	1305.88	1286.61	-0.001302		303.62	1211.92	1209.51	-0.000141
303.991	1289.02	1279.38	-0.003157		303.991	1332.38	1219.14	-0.0076		303.991	1146.86	1303.47	0.009083
304.363	1301.06	1281.79	-0.00627		304.363	1209.51	1291.42	0.00546		304.363	1216.73	1207.1	-0.000555
304.735	1305.88	1320.34	0.004674		304.735	1313.11	1262.51	-0.003352		304.735	1204.69	1207.1	0.000138
305.106	1380.57	1375.75	-0.001549		305.106	1269.74	1236.01	-0.002221		305.106	1219.14	1228.78	0.000548
305.477	1327.57	1325.16	-0.000769		305.477	1317.93	1276.97	-0.00268		305.477	1219.14	1211.92	-0.000409
305.849	1303.47	1361.3	0.018334		305.849	1289.02	1233.6	-0.0036		305.849	1204.69	1204.69	0
306.22	1337.2	1281.79	-0.017455		306.22	1257.69	1214.32	-0.002799		306.22	1216.73	1183	-0.001881
306.592	1308.29	1310.7	0.000754		306.592	1209.51	1281.79	0.004632		306.592	1202.28	1154.09	-0.002669
306.963	1310.7	1382.98	0.022464		306.963	1301.06	1276.97	-0.001534		306.963	1207.1	1238.42	0.001724
307.334	1317.93	1305.88	-0.003716		307.334	1281.79	1199.87	-0.005177		307.334	1279.38	1185.41	-0.005132
307.705	1339.61	1366.12	0.008118		307.705	1238.42	1269.74	0.001966		307.705	1216.73	1161.32	-0.003006
308.077	1262.51	1358.89	0.029328		308.077	1233.6	1223.96	-0.000601		308.077	1243.24	1226.37	-0.000909
308.448	1313.11	1291.42	-0.006551		308.448	1284.2	1240.83	-0.002685		308.448	1264.92	1202.28	-0.003351
308.819	1358.89	1325.16	-0.010127		308.819	1276.97	1276.97	0		308.819	1173.37	1238.42	0.003458
309.19	1329.97	1354.07	0.007184		309.19	1245.65	1255.28	0.000589		309.19	1243.24	1248.06	0.000254
309.561	1392.62	1349.25	-0.012849		309.561	1267.33	1281.79	0.000877		309.561	1228.78	1161.32	-0.003539
309.932	1276.97	1293.83	0.004966		309.932	1240.83	1262.51	0.001308		309.932	1260.1	1228.78	-0.001633
310.303	1373.34	1368.53	-0.00141		310.303	1291.42	1219.14	-0.004335		310.303	1236.01	1197.46	-0.001998
310.674	1289.02	1349.25	0.017523		310.674	1325.16	1276.97	-0.002872		310.674	1327.57	1192.64	-0.00695
311.045	1293.83	1346.84	0.015331		311.045	1276.97	1228.78	-0.002856		311.045	1228.78	1134.82	-0.004812
311.416	1378.16	1303.47	-0.021469		311.416	1252.88	1281.79	0.001703		311.416	1151.68	1202.28	0.002575
311.786	1373.34	1358.89	-0.004134		311.786	1317.93	1180.59	-0.008046		311.786	1173.37	1221.55	0.00244
312.157	1349.25	1322.75	-0.007532		312.157	1325.16	1236.01	-0.00519		312.157	1252.88	1240.83	-0.000606
312.528	1276.97	1320.34	0.012261		312.528	1325.16	1272.15	-0.00307		312.528	1211.92	1211.92	0
312.899	1358.89	1325.16	-0.009476		312.899	1175.78	1233.6	0.003328		312.899	1223.96	1211.92	-0.000599
313.269	1315.52	1399.85	0.023551		313.269	1281.79	1279.38	-0.000138		313.269	1236.01	1243.24	0.000357
313.64	1308.29	1327.57	0.005352		313.64	1284.2	1245.65	-0.002193		313.64	1243.24	1219.14	-0.001185
314.011	1264.92	1308.29	0.011979		314.011	1262.51	1298.65	0.002045		314.011	1269.74	1192.64	-0.003771
314.381	1337.2	1337.2	0		314.381	1298.65	1286.61	-0.000677		314.381	1199.87	1240.83	0.00199
314.752	1339.61	1231.19	-0.029585		314.752	1264.92	1252.88	-0.000673		314.752	1269.74	1245.65	-0.001164
315.122	1332.38	1298.65	-0.00915		315.122	1276.97	1240.83	-0.002009		315.122	1219.14	1187.82	-0.001504
315.493	1354.07	1366.12	0.003249		315.493	1284.2	1209.51	-0.004127		315.493	1279.38	1216.73	-0.002992
315.863	1293.83	1356.48	0.016794		315.863	1274.56	1264.92	-0.000529		315.863	1248.06	1187.82	-0.002859
316.234	1358.89	1315.52	-0.011568		316.234	1289.02	1308.29	0.001053		316.234	1243.24	1202.28	-0.001934
316.604	1303.47	1320.34	0.00447		316.604	1351.66	1281.79	-0.003794		316.604	1207.1	1197.46	-0.000452
316.974	1378.16	1284.2	-0.024757		316.974	1190.23	1269.74	0.004292		316.974	1207.1	1142.04	-0.003035
317.345	1313.11	1382.98	0.018301		317.345	1267.33	1221.55	-0.002457		317.345	1158.91	1209.51	0.002347
317.715	1332.38	1346.84	0.003764		317.715	1202.28	1313.11	0.005912		317.715	1255.28	1158.91	-0.004443
318.085	1339.61	1332.38	-0.001871		318.085	1255.28	1269.74	0.000767		318.085	1240.83	1216.73	-0.001104
318.455	1276.97	1289.02	0.003103		318.455	1228.78	1209.51	-0.001017		318.455	1226.37	1197.46	-0.001319
318.826	1322.75	1279.38	-0.011109		318.826	1267.33	1279.38	0.000632		318.826	1207.1	1199.87	-0.000328
319.196	1327.57	1329.97	0.000614		319.196	1325.16	1216.73	-0.005657		319.196	1264.92	1173.37	-0.004128
319.566	1344.43	1293.83	-0.012814		319.566	1257.69	1298.65	0.002125		319.566	1195.05	1183	-0.00054
319.936	1284.2	1358.89	0.018809		319.936	1334.79	1267.33	-0.003481		319.936	1168.55	1240.83	0.003223
320.306	1332.38	1315.52	-0.004222		320.306	1298.65	1245.65	-0.002719		320.306	1207.1	1236.01	0.001282
320.676	1296.24	1375.75	0.019801		320.676	1250.47	1250.47	0		320.676	1151.68	1245.65	0.004144
321.046	1305.88	1317.93	0.002987		321.046	1317.93	1260.1	-0.002937		321.046	1231.19	1146.86	-0.003702
321.416	1337.2	1337.2	0		321.416	1245.65	1257.69	0.000609		321.416	1190.23	1216.73	0.001158
321.786	1407.07	1334.79	-0.017771		321.786	1274.56	1291.42	0.00085		321.786	1250.47	1228.78	-0.000944
322.155	1301.06	1291.42	-0.002359		322.155	1272.15	1260.1	-0.000604		322.155	1216.73	1202.28	-0.000627
322.525	1284.2	1334.79	0.012328		322.525	1243.24	1243.24	0		322.525	1223.96	1170.96	-0.002287
322.895	1279.38	1373.34	0.02277		322.895	1291.42	1279.38	-0.000598		322.895	1216.73	1122.77	-0.004032
323.265	1293.83	1361.3	0.016268		323.265	1255.28	1243.24	-0.000595		323.265	1238.42	1211.92	-0.001132
323.634	1305.88	1375.75	0.016771		323.634	1332.38	1262.51	-0.003436		323.634	1255.28	1199.87	-0.002355
324.004	1310.7	1378.16	0.016118		324.004	1272.15	1289.02	0.000826		324.004	1248.06	1238.42	-0.000408
324.374	1301.06	1339.61	0.00918		324.374	1344.43	1245.65	-0.00482		324.374	1156.5	1238.42	0.003454
324.743	1322.75	1342.02	0.004576		324.743	1279.38	1231.19	-0.002344		324.743	1219.14	1190.23	-0.001215
325.113	1281.79	1356.48	0.017673		325.113	1221.55	1228.78	0.00035		325.113	1257.69	1334.79	0.00323
325.482	1267.33	1342.02	0.017624		325.482	1289.02	1226.37	-0.003028		325.482	1175.78	1190.23	0.000604
325.852	1293.83	1426.35	0.031156		325.852	1250.47	1322.75	0.003482		325.852	1240.83	1252.88	0.000502
326.221	1310.7	1339.61	0.006789		326.221	1245.65	1279.38	0.001623		326.221	1250.47	1279.38	0.001202
326.591	1329.97	1346.84	0.003957		326.591	1264.92	1281.79	0.000811		326.591	1221.55	1233.6	0.000501
326.96	1296.24	1301.06	0.001131		326.96	1274.56	1310.7	0.001738		326.96	1233.6	1195.05	-0.001602
327.329	1320.34	1349.25	0.006795		327.329	1264.92	1262.51	-0.000116		327.329	1211.92	1207.1	-0.000201
327.699	1267.33	1354.07	0.020412		327.699	1301.06	1260.1	-0.001975		327.699	1221.55	1211.92	-0.000402
328.068	1375.75	1404.67	0.006814		328.068	1293.83	1281.79	-0.000582		328.068	1264.92	1236.01	-0.001206
328.437	1339.61	1351.66	0.00284		328.437	1267.33	1284.2	0.000815		328.437	1298.65	1276.97	-0.000905
328.806	1337.2	1342.02	0.001135		328.806	1228.78	1255.28	0.001279		328.806	1298.65	1209.51	-0.003717
329.175	1276.97	1373.34	0.022638		329.175	1315.52	1250.47	-0.003131		329.175	1301.06	1209.51	-0.003808
329.544	1284.2	1368.53	0.019745		329.544	1315.52	1267.33	-0.002312		329.544	1248.06	1276.97	0.001199
329.914	1351.66	1356.48	0.001124		329.914	1260.1	1221.55	-0.001842		329.914	1223.96	1187.82	-0.001493
330.283	1308.29	1334.79	0.006143		330.283	1284.2	1305.88	0.00103		330.283	1262.51	1183	-0.003263
330.652	1276.97	1431.17	0.03545		330.652	1310.7	1279.38	-0.001475		330.652	1240.83	1144.45	-0.003923
331.021	1329.97	1361.3	0.00714		331.021	1296.24	1298.65	0.000113		331.021	1204.69	1216.73	0.000486
331.39	1327.57	1435.99	0.024443		331.39	1296.24	1272.15	-0.001113		331.39	1257.69	1180.59	-0.003078
331.758	1315.52	1387.8	0.016107		331.758	1293.83	1327.57	0.00154		331.758	1236.01	1190.23	-0.001806
332.127	1315.52	1325.16	0.002123		332.127	1327.57	1260.1	-0.003045		332.127	1195.05	1199.87	0.000188
332.496	1293.83	1337.2	0.009436		332.496	1349.25	1289.02	-0.002685		332.496	1252.88	1267.33	0.000557
332.865	1305.88	1308.29	0.000518		332.865	1281.79	1257.69	-0.001062		332.865	1228.78	1245.65	0.000643
333.234	1327.57	1363.71	0.007688		333.234	1204.69	1276.97	0.00315		333.234	1252.88	1250.47	-9.1e-05
333.602	1310.7	1303.47	-0.001521		333.602	1269.74	1207.1	-0.002701		333.602	1161.32	1240.83	0.002963
333.971	1399.85	1402.26	0.000502		333.971	1308.29	1262.51	-0.001956		333.971	1245.65	1192.64	-0.001957
334.34	1342.02	1404.67	0.012961		334.34	1272.15	1228.78	-0.001838		334.34	1190.23	1211.92	0.000794
334.708	1281.79	1404.67	0.025309		334.708	1267.33	1250.47	-0.000712		334.708	1195.05	1187.82	-0.000264
335.077	1267.33	1476.95	0.04299		335.077	1274.56	1255.28	-0.00081		335.077	1276.97	1187.82	-0.003237
335.445	1327.57	1385.39	0.01183		335.445	1250.47	1257.69	0.000303		335.445	1248.06	1183	-0.002356
335.814	1349.25	1382.98	0.006886		335.814	1272.15	1293.83	0.000907		335.814	1228.78	1257.69	0.001045
336.182	1397.44	1411.89	0.002946		336.182	1289.02	1305.88	0.000704		336.182	1228.78	1279.38	0.001826
336.551	1279.38	1329.97	0.010303		336.551	1238.42	1272.15	0.001407		336.551	1223.96	1231.19	0.000261
336.919	1317.93	1409.48	0.018624		336.919	1260.1	1243.24	-0.000703		336.919	1197.46	1223.96	0.000955
337.288	1308.29	1349.25	0.008331		337.288	1233.6	1216.73	-0.000703		337.288	1211.92	1260.1	0.001736
337.656	1281.79	1488.99	0.04217		337.656	1274.56	1240.83	-0.001406		337.656	1219.14	1269.74	0.001823
338.024	1284.2	1397.44	0.023027		338.024	1262.51	1303.47	0.001706		338.024	1243.24	1175.78	-0.002429
338.392	1284.2	1385.39	0.020534		338.392	1325.16	1284.2	-0.001703		338.392	1219.14	1204.69	-0.000519
338.761	1380.57	1390.21	0.001948		338.761	1349.25	1223.96	-0.005189		338.761	1255.28	1166.14	-0.003191
339.129	1351.66	1450.44	0.019876		339.129	1281.79	1233.6	-0.001986		339.129	1190.23	1226.37	0.001288
339.497	1329.97	1428.76	0.019782		339.497	1281.79	1291.42	0.000395		339.497	1233.6	1238.42	0.000171
339.865	1344.43	1462.49	0.023539		339.865	1170.96	1286.61	0.004724		339.865	1248.06	1185.41	-0.002212
340.233	1286.61	1460.08	0.034428		340.233	1274.56	1298.65	0.00098		340.233	1207.1	1272.15	0.002286
340.601	1375.75	1443.22	0.013328		340.601	1274.56	1281.79	0.000293		340.601	1238.42	1170.96	-0.00236
340.969	1361.3	1399.85	0.007582		340.969	1313.11	1322.75	0.000388		340.969	1190.23	1207.1	0.000587
341.337	1296.24	1438.4	0.027857		341.337	1276.97	1158.91	-0.00474		341.337	1248.06	1144.45	-0.003595
341.705	1325.16	1488.99	0.031967		341.705	1252.88	1221.55	-0.001252		341.705	1293.83	1185.41	-0.003746
342.073	1354.07	1448.03	0.018259		342.073	1329.97	1255.28	-0.002974		342.073	1211.92	1231.19	0.000663
342.441	1334.79	1445.62	0.021459		342.441	1252.88	1250.47	-9.6e-05		342.441	1260.1	1163.73	-0.003304
342.809	1370.93	1440.81	0.01347		342.809	1245.65	1320.34	0.00295		342.809	1211.92	1236.01	0.000822
343.176	1281.79	1435.99	0.029638		343.176	1228.78	1240.83	0.000474		343.176	1260.1	1214.32	-0.001558
343.544	1221.55	1484.17	0.050287		343.544	1315.52	1236.01	-0.003119		343.544	1250.47	1166.14	-0.002859
343.912	1344.43	1448.03	0.019763		343.912	1185.41	1221.55	0.001412		343.912	1248.06	1207.1	-0.001383
344.28	1373.34	1448.03	0.014199		344.28	1281.79	1245.65	-0.001408		344.28	1195.05	1197.46	8.1e-05
344.647	1322.75	1460.08	0.025995		344.647	1289.02	1228.78	-0.002336		344.647	1211.92	1219.14	0.000242
345.015	1272.15	1491.4	0.041343		345.015	1245.65	1199.87	-0.001769		345.015	1284.2	1240.83	-0.001448
345.382	1303.47	1520.32	0.040717		345.382	1310.7	1332.38	0.000834		345.382	1245.65	1163.73	-0.002724
345.75	1281.79	1448.03	0.031113		345.75	1310.7	1274.56	-0.001386		345.75	1209.51	1209.51	0
346.117	1385.39	1517.91	0.024713		346.117	1260.1	1245.65	-0.000552		346.117	1211.92	1216.73	0.000159
346.485	1337.2	1527.54	0.035366		346.485	1298.65	1293.83	-0.000183		346.485	1158.91	1170.96	0.000396
346.852	1284.2	1619.1	0.062032		346.852	1303.47	1289.02	-0.000549		346.852	1255.28	1228.78	-0.000869
347.22	1286.61	1614.28	0.060464		347.22	1243.24	1255.28	0.000455		347.22	1226.37	1219.14	-0.000236
347.587	1296.24	1669.7	0.068646		347.587	1281.79	1286.61	0.000181		347.587	1197.46	1214.32	0.000549
347.954	1310.7	1802.21	0.090032		347.954	1257.69	1274.56	0.000633		347.954	1185.41	1190.23	0.000156
348.321	1272.15	1949.18	0.123595		348.321	1332.38	1305.88	-0.000991		348.321	1238.42	1202.28	-0.001168
348.689	1252.88	2084.11	0.151312		348.689	1301.06	1313.11	0.000449		348.689	1204.69	1175.78	-0.000932
349.056	1329.97	2349.14	0.184968		349.056	1334.79	1303.47	-0.001165		349.056	1264.92	1262.51	-7.7e-05
349.423	1344.43	2474.43	0.204557		349.423	1310.7	1281.79	-0.001072		349.423	1240.83	1221.55	-0.000618
349.79	1274.56	2652.72	0.248593		349.79	1291.42	1195.05	-0.003562		349.79	1207.1	1158.91	-0.001539
350.157	1296.24	2618.99	0.23789		350.157	1257.69	1238.42	-0.00071		350.157	1279.38	1190.23	-0.002839
350.524	1327.57	2597.31	0.227626		350.524	1356.48	1279.38	-0.002832		350.524	1192.64	1178.18	-0.000459
350.891	1293.83	2809.33	0.270826		350.891	1250.47	1207.1	-0.001588		350.891	1240.83	1163.73	-0.00244
351.258	1255.28	2903.3	0.293538		351.258	1284.2	1262.51	-0.000791		351.258	1207.1	1149.27	-0.001824
351.625	1284.2	2881.61	0.283732		351.625	1262.51	1317.93	0.002017		351.625	1214.32	1199.87	-0.000455
351.992	1276.97	2852.7	0.279135		351.992	1272.15	1327.57	0.002011		351.992	1223.96	1216.73	-0.000227
352.359	1349.25	3006.9	0.292781		352.359	1250.47	1219.14	-0.001133		352.359	1238.42	1260.1	0.000678
352.726	1303.47	3088.82	0.314529		352.726	1313.11	1301.06	-0.000435		352.726	1228.78	1199.87	-0.000902
353.093	1356.48	3059.91	0.299155		353.093	1296.24	1238.42	-0.002081		353.093	1279.38	1202.28	-0.002397
353.459	1308.29	3161.1	0.324202		353.459	1276.97	1236.01	-0.001468		353.459	1233.6	1257.69	0.000746
353.826	1199.87	3192.42	0.347465		353.826	1313.11	1276.97	-0.001291		353.826	1262.51	1228.78	-0.001042
354.193	1356.48	3286.39	0.335368		354.193	1289.02	1310.7	0.000772		354.193	1236.01	1161.32	-0.002298
354.559	1303.47	3421.31	0.367016		354.559	1228.78	1327.57	0.003507		354.559	1214.32	1151.68	-0.001922
354.926	1313.11	3500.82	0.3781		354.926	1313.11	1250.47	-0.002218		354.926	1281.79	1187.82	-0.002876
355.293	1269.74	3592.38	0.400466		355.293	1281.79	1274.56	-0.000255		355.293	1289.02	1305.88	0.000515
355.659	1313.11	3642.97	0.400616		355.659	1269.74	1291.42	0.000764		355.659	1255.28	1226.37	-0.00088
356.026	1339.61	3628.52	0.392412		356.026	1267.33	1320.34	0.001862		356.026	1231.19	1231.19	0
356.392	1354.07	3532.14	0.372529		356.392	1211.92	1276.97	0.00228		356.392	1223.96	1296.24	0.002189
356.759	1289.02	3380.35	0.356624		356.759	1226.37	1310.7	0.002946		356.759	1250.47	1187.82	-0.001891
357.125	1308.29	3230.97	0.326902		357.125	1226.37	1281.79	0.00193		357.125	1257.69	1202.28	-0.001668
357.491	1298.65	3124.96	0.309827		357.491	1250.47	1305.88	0.001926		357.491	1255.28	1199.87	-0.001665
357.858	1378.16	3122.55	0.295346		357.858	1252.88	1252.88	0		357.858	1178.18	1257.69	0.002384
358.224	1351.66	3303.25	0.329627		358.224	1236.01	1245.65	0.000334		358.224	1190.23	1190.23	0
358.59	1368.53	3197.24	0.308127		358.59	1250.47	1276.97	0.000915		358.59	1236.01	1284.2	0.001438
358.956	1342.02	3303.25	0.329606		358.956	1281.79	1257.69	-0.00083		358.956	1226.37	1276.97	0.001506
359.323	1298.65	3423.72	0.356192		359.323	1243.24	1303.47	0.002069		359.323	1250.47	1214.32	-0.001073
359.689	1337.2	3635.75	0.38449		359.689	1351.66	1248.06	-0.003551		359.689	1245.65	1207.1	-0.001142
360.055	1322.75	3739.35	0.40344		360.055	1305.88	1303.47	-8.2e-05		360.055	1221.55	1279.38	0.001709
360.421	1303.47	4168.22	0.477077		360.421	1252.88	1211.92	-0.001398		360.421	1269.74	1223.96	-0.00135
360.787	1255.28	4483.85	0.536561		360.787	1303.47	1199.87	-0.003528		360.787	1219.14	1245.65	0.00078
361.153	1289.02	5189.79	0.646991		361.153	1351.66	1228.78	-0.004176		361.153	1219.14	1173.37	-0.001344
361.519	1296.24	5965.61	0.772599		361.519	1272.15	1236.01	-0.001225		361.519	1219.14	1231.19	0.000353
361.885	1380.57	6751.07	0.886857		361.885	1327.57	1305.88	-0.000734		361.885	1204.69	1291.42	0.002536
362.251	1313.11	7495.57	1.01891		362.251	1296.24	1286.61	-0.000325		362.251	1267.33	1248.06	-0.000562
362.616	1317.93	7917.21	1.08497		362.616	1293.83	1322.75	0.000974		362.616	1245.65	1245.65	0
362.982	1366.12	8509.91	1.1718		362.982	1293.83	1320.34	0.000891		362.982	1240.83	1166.14	-0.002169
363.348	1248.06	8861.68	1.24606		363.348	1238.42	1233.6	-0.000162		363.348	1272.15	1158.91	-0.003282
363.714	1332.38	8991.79	1.25004		363.714	1279.38	1313.11	0.001128		363.714	1240.83	1223.96	-0.000487
364.079	1248.06	9162.85	1.28748		364.079	1260.1	1264.92	0.000161		364.079	1226.37	1173.37	-0.001527
364.445	1272.15	9249.59	1.29404		364.445	1264.92	1291.42	0.000881		364.445	1257.69	1190.23	-0.001938
364.811	1332.38	9548.35	1.32902		364.811	1296.24	1397.44	0.003354		364.811	1281.79	1267.33	-0.000414
365.176	1310.7	9174.9	1.2693		365.176	1310.7	1250.47	-0.001992		365.176	1190.23	1226.37	0.001033
365.542	1320.34	9377.29	1.29667		365.542	1303.47	1231.19	-0.002383		365.542	1231.19	1192.64	-0.001099
365.907	1382.98	9497.76	1.30228		365.907	1334.79	1317.93	-0.000555		365.907	1219.14	1226.37	0.000205
366.273	1320.34	9415.84	1.29631		366.273	1262.51	1327.57	0.002134		366.273	1180.59	1219.14	0.001093
366.638	1279.38	9223.09	1.2696		366.638	1298.65	1337.2	0.001262		366.638	1221.55	1202.28	-0.000545
367.004	1303.47	9179.72	1.25672		367.004	1279.38	1296.24	0.000551		367.004	1264.92	1204.69	-0.001702
367.369	1308.29	9256.82	1.26484		367.369	1291.42	1313.11	0.000707		367.369	1180.59	1137.22	-0.001222
367.734	1298.65	8982.15	1.22052		367.734	1334.79	1308.29	-0.000863		367.734	1236.01	1178.18	-0.001626
368.1	1322.75	8700.25	1.17065		368.1	1329.97	1339.61	0.000313		368.1	1199.87	1209.51	0.000271
368.465	1366.12	8447.27	1.122		368.465	1308.29	1344.43	0.001173		368.465	1289.02	1199.87	-0.002501
368.83	1329.97	7999.12	1.05554		368.83	1240.83	1334.79	0.003047		368.83	1216.73	1211.92	-0.000135
369.195	1325.16	7693.13	1.00654		369.195	1223.96	1346.84	0.003979		369.195	1281.79	1250.47	-0.000877
369.56	1310.7	6890.81	0.882342		369.56	1317.93	1387.8	0.002264		369.56	1187.82	1207.1	0.00054
369.926	1339.61	5849.96	0.713367		369.926	1257.69	1380.57	0.003982		369.926	1185.41	1209.51	0.000675
370.291	1281.79	4753.7	0.549279		370.291	1250.47	1423.94	0.005623		370.291	1216.73	1240.83	0.000675
370.656	1344.43	4011.61	0.422173		370.656	1233.6	1411.89	0.005782		370.656	1214.32	1219.14	0.000135
371.021	1354.07	3462.27	0.334026		371.021	1240.83	1361.3	0.003911		371.021	1219.14	1233.6	0.000406
371.386	1296.24	3312.89	0.320186		371.386	1248.06	1407.07	0.005173		371.386	1257.69	1226.37	-0.000881
371.75	1327.57	3074.36	0.277706		371.75	1267.33	1407.07	0.004552		371.75	1223.96	1216.73	-0.000203
372.115	1276.97	3098.46	0.289923		372.115	1276.97	1375.75	0.003221		372.115	1245.65	1233.6	-0.00034
372.48	1298.65	3240.61	0.309591		372.48	1219.14	1450.44	0.007555		372.48	1238.42	1240.83	6.8e-05
372.845	1236.01	3322.53	0.333164		372.845	1289.02	1426.35	0.004493		372.845	1216.73	1202.28	-0.000409
373.21	1257.69	3785.13	0.404288		373.21	1183	1452.85	0.008844		373.21	1245.65	1197.46	-0.001365
373.575	1339.61	4228.45	0.462373		373.575	1209.51	1421.53	0.006953		373.575	1264.92	1228.78	-0.001024
373.939	1303.47	4891.03	0.574258		373.939	1339.61	1457.67	0.003872		373.939	1245.65	1276.97	0.000888
374.304	1291.42	6008.98	0.75517		374.304	1289.02	1628.74	0.011142		374.304	1243.24	1154.09	-0.002527
374.669	1296.24	6878.77	0.893684		374.669	1320.34	1440.81	0.003951		374.669	1274.56	1199.87	-0.002117
375.033	1339.61	7536.52	0.991863		375.033	1228.78	1592.6	0.011931		375.033	1231.19	1195.05	-0.001024
375.398	1368.53	8047.31	1.06868		375.398	1236.01	1652.83	0.013665		375.398	1223.96	1178.18	-0.001297
375.762	1274.56	8538.83	1.16167		375.762	1252.88	1616.69	0.01192		375.762	1214.32	1190.23	-0.000682
376.127	1260.1	9008.65	1.23865		376.127	1260.1	1691.38	0.014125		376.127	1274.56	1183	-0.002591
376.491	1293.83	9365.24	1.28884		376.491	1269.74	1749.21	0.015686		376.491	1257.69	1219.14	-0.00109
376.855	1284.2	9382.11	1.292		376.855	1260.1	1775.71	0.016854		376.855	1221.55	1216.73	-0.000136
377.22	1308.29	9611	1.32352		377.22	1231.19	1838.35	0.01983		377.22	1211.92	1192.64	-0.000544
377.584	1373.34	9827.84	1.34563		377.584	1296.24	1881.72	0.019092		377.584	1211.92	1161.32	-0.001426
377.948	1329.97	9989.27	1.37656		377.948	1301.06	1872.08	0.018598		377.948	1255.28	1161.32	-0.002645
378.313	1248.06	9921.81	1.37701		378.313	1248.06	1997.37	0.024373		378.313	1228.78	1219.14	-0.000271
378.677	1298.65	10107.3	1.39682		378.677	1257.69	1985.32	0.02364		378.677	1303.47	1223.96	-0.002232
379.041	1363.71	10030.2	1.3728		379.041	1293.83	2105.79	0.026351		379.041	1301.06	1252.88	-0.001352
379.405	1339.61	10162.7	1.39479		379.405	1267.33	2245.54	0.031683		379.405	1238.42	1223.96	-0.000405
379.769	1346.84	10020.6	1.36885		379.769	1301.06	2361.19	0.034278		379.769	1293.83	1260.1	-0.000943
380.133	1358.89	10097.7	1.37627		380.133	1245.65	2435.88	0.038405		380.133	1240.83	1197.46	-0.001209
380.497	1375.75	10215.8	1.38961		380.497	1296.24	2578.03	0.041282		380.497	1202.28	1207.1	0.000134
380.861	1342.02	9753.15	1.32		380.861	1298.65	2647.9	0.043383		380.861	1257.69	1173.37	-0.002343
381.225	1296.24	9574.86	1.29688		381.225	1274.56	3004.49	0.055523		381.225	1243.24	1211.92	-0.000869
381.589	1245.65	9353.19	1.2687		381.589	1342.02	2951.48	0.051601		381.589	1221.55	1197.46	-0.000668
381.953	1289.02	8946.01	1.19612		381.953	1301.06	3180.38	0.060148		381.953	1180.59	1221.55	0.001133
382.317	1375.75	7881.07	1.0143		382.317	1325.16	3341.8	0.064422		382.317	1236.01	1223.96	-0.000333
382.681	1373.34	6866.72	0.855229		382.681	1286.61	3650.2	0.075392		382.681	1272.15	1231.19	-0.001129
383.045	1356.48	5734.31	0.679744		383.045	1327.57	3770.67	0.07772		383.045	1204.69	1238.42	0.000927
383.408	1356.48	5168.11	0.59104		383.408	1281.79	3975.47	0.085577		383.408	1161.32	1243.24	0.002249
383.772	1301.06	4676.6	0.521962		383.772	1255.28	4228.45	0.094194		383.772	1197.46	1173.37	-0.00066
384.136	1248.06	4522.4	0.505096		384.136	1310.7	4589.86	0.103638		384.136	1207.1	1250.47	0.001185
384.499	1289.02	4312.78	0.465313		384.499	1223.96	4804.29	0.112883		384.499	1286.61	1260.1	-0.000722
384.863	1315.52	4283.87	0.455347		384.863	1279.38	5100.65	0.1201		384.863	1240.83	1231.19	-0.000262
385.227	1303.47	4211.59	0.444778		385.227	1305.88	5505.42	0.131595		385.227	1276.97	1207.1	-0.001892
385.59	1313.11	4298.32	0.454711		385.59	1368.53	5821.05	0.138954		385.59	1233.6	1226.37	-0.000195
385.953	1305.88	4401.93	0.470152		385.953	1303.47	6213.78	0.152773		385.953	1199.87	1192.64	-0.000194
386.317	1301.06	4582.63	0.496936		386.317	1298.65	6606.51	0.164681		386.317	1216.73	1149.27	-0.001809
386.68	1354.07	5100.65	0.565375		386.68	1240.83	7093.2	0.180942		386.68	1274.56	1180.59	-0.002511
387.044	1317.93	5770.45	0.669924		387.044	1327.57	7763.01	0.198383		387.044	1252.88	1219.14	-0.000899
387.407	1322.75	6881.17	0.832823		387.407	1231.19	8102.73	0.210941		387.407	1226.37	1219.14	-0.000192
387.77	1361.3	7936.48	0.981905		387.77	1209.51	8733.98	0.230221		387.77	1214.32	1161.32	-0.001402
388.133	1344.43	8709.89	1.09593		388.133	1289.02	9355.6	0.245911		388.133	1250.47	1226.37	-0.000635
388.497	1327.57	9271.27	1.17888		388.497	1272.15	9977.22	0.264682		388.497	1187.82	1298.65	0.002912
388.86	1320.34	9757.97	1.24905		388.86	1305.88	10661.5	0.283751		388.86	1178.18	1202.28	0.000632
389.223	1317.93	10184.4	1.30872		389.223	1354.07	11538.5	0.30799		389.223	1214.32	1178.18	-0.000945
389.586	1373.34	10791.6	1.38759		389.586	1305.88	12442	0.33615		389.586	1223.96	1267.33	0.001131
389.949	1301.06	11391.5	1.48484		389.949	1305.88	13017.9	0.353106		389.949	1228.78	1250.47	0.000565
390.312	1329.97	11868.6	1.54808		390.312	1303.47	13964.7	0.381059		390.312	1276.97	1221.55	-0.001441
390.675	1329.97	12136	1.58653		390.675	1262.51	14995.9	0.413112		390.675	1161.32	1211.92	0.001315
391.038	1320.34	12504.7	1.64259		391.038	1204.69	15894.6	0.442024		391.038	1197.46	1192.64	-0.000125
391.401	1289.02	13232.3	1.75577		391.401	1342.02	17041.5	0.472863		391.401	1168.55	1199.87	0.000815
391.764	1296.24	13263.6	1.76239		391.764	1291.42	18036.6	0.505242		391.764	1250.47	1207.1	-0.001131
392.127	1255.28	13670.8	1.83169		392.127	1219.14	19142.5	0.541768		392.127	1255.28	1226.37	-0.000755
392.49	1293.83	14393.6	1.93497		392.49	1274.56	20636.3	0.585952		392.49	1190.23	1264.92	0.001953
392.852	1308.29	14680.3	1.97728		392.852	1334.79	21609.7	0.614238		392.852	1137.22	1233.6	0.002523
393.215	1320.34	14904.4	2.01158		393.215	1320.34	22855.3	0.653368		393.215	1187.82	1226.37	0.001011
393.578	1334.79	15236.9	2.06082		393.578	1257.69	24341.9	0.701102		393.578	1236.01	1238.42	6.3e-05
393.94	1339.61	15345.3	2.07706		393.94	1211.92	25406.9	0.735149		393.94	1264.92	1216.73	-0.001265
394.303	1325.16	15227.2	2.06291		394.303	1221.55	27317.5	0.793376		394.303	1262.51	1214.32	-0.001266
394.666	1329.97	15044.1	2.03409		394.666	1296.24	28640.2	0.830937		394.666	1173.37	1262.51	0.002341
395.028	1262.51	14552.6	1.97132		395.028	1293.83	30175	0.87771		395.028	1197.46	1195.05	-6.3e-05
395.391	1303.47	13882.8	1.86659		395.391	1252.88	31782.1	0.928136		395.391	1168.55	1228.78	0.001583
395.753	1308.29	12938.3	1.72686		395.753	1262.51	33750.5	0.988336		395.753	1204.69	1233.6	0.00076
396.115	1289.02	12044.5	1.59669		396.115	1325.16	35186.5	1.02992		396.115	1243.24	1257.69	0.00038
396.478	1264.92	11654.1	1.5414		396.478	1221.55	37020	1.08819		396.478	1223.96	1250.47	0.000696
396.84	1286.61	11345.7	1.49486		396.84	1219.14	38971.6	1.14945		396.84	1267.33	1175.78	-0.002409
397.203	1269.74	11367.4	1.51314		397.203	1257.69	40385.9	1.20131		397.203	1219.14	1214.32	-0.000128
397.565	1252.88	11577	1.54933		397.565	1267.33	41959.3	1.25113		397.565	1255.28	1281.79	0.000704
397.927	1313.11	12099.9	1.5852		397.927	1240.83	43850.6	1.28295		397.927	1216.73	1233.6	0.000439
398.289	1337.2	12868.5	1.68351		398.289	1289.02	45286.6	1.31605		398.289	1255.28	1195.05	-0.001557
398.651	1325.16	13962.3	1.98733		398.651	1252.88	46599.7	1.46108		398.651	1223.96	1170.96	-0.001476
399.014	1373.34	15318.8	2.30363		399.014	1301.06	48864.5	1.60975		399.014	1255.28	1192.64	-0.001832
399.376	1351.66	15930.8	1.88553		399.376	1264.92	49235.6	1.27111		399.376	1240.83	1243.24	5.5e-05
399.738	1329.97	16894.5	2.01071		399.738	1293.83	51336.6	1.32452		399.738	1260.1	1197.46	-0.001433
400.1	1255.28	17345.1	2.07731		400.1	1310.7	51623.3	1.33086		400.1	1226.37	1223.96	-5.5e-05
400.462	1291.42	19108.8	2.29595		400.462	1301.06	53864	1.38773		400.462	1245.65	1252.88	0.000165
400.824	1293.83	20573.7	2.48166		400.824	1293.83	54557.9	1.40469		400.824	1274.56	1236.01	-0.000879
401.185	1308.29	22638.5	2.74152		401.185	1279.38	54967.5	1.41378		401.185	1236.01	1180.59	-0.001261
401.547	1346.84	24392.5	2.95848		401.547	1262.51	55685.5	1.43142		401.547	1219.14	1231.19	0.000274
401.909	1289.02	25946.6	3.15664		401.909	1276.97	56401.1	1.44585		401.909	1216.73	1209.51	-0.000164
402.271	1276.97	26934.4	3.28194		402.271	1344.43	56589	1.44782		402.271	1163.73	1250.47	0.001965
402.633	1361.3	28066.8	3.41273		402.633	1245.65	56160.1	1.43779		402.633	1207.1	1269.74	0.001417
402.994	1368.53	28649.9	3.47907		402.994	1240.83	57073.3	1.45878		402.994	1252.88	1245.65	-0.000163
403.356	1327.57	29478.7	3.58358		403.356	1368.53	56338.4	1.43368		403.356	1204.69	1252.88	0.001086
403.718	1298.65	30008.8	3.64609		403.718	1310.7	56273.4	1.4301		403.718	1219.14	1243.24	0.000542
404.079	1293.83	30970.1	3.76034		404.079	1313.11	56439.6	1.43115		404.079	1252.88	1178.18	-0.001676
404.441	1274.56	31305	3.79888		404.441	1267.33	55540.9	1.40666		404.441	1219.14	1221.55	5.4e-05
404.802	1334.79	32401.3	3.9204		404.802	1257.69	54883.2	1.38649		404.802	1132.41	1272.15	0.003122
405.164	1346.84	33097.6	3.99811		405.164	1298.65	54437.4	1.37094		405.164	1209.51	1192.64	-0.000376
405.525	1346.84	33998.7	4.10123		405.525	1308.29	53372.5	1.33984		405.525	1221.55	1233.6	0.000268
405.887	1301.06	36309.3	4.39058		405.887	1284.2	52199.1	1.30829		405.887	1245.65	1243.24	-5.4e-05
406.248	1296.24	38552.4	4.66158		406.248	1303.47	50727	1.26699		406.248	1207.1	1269.74	0.001388
406.609	1344.43	43638.6	5.28348		406.609	1264.92	49531.9	1.23537		406.609	1301.06	1305.88	0.000107
406.971	1240.83	47365.9	5.75087		406.971	1308.29	48045.3	1.19389		406.971	1190.23	1296.24	0.00234
407.332	1274.56	50392.1	6.11638		407.332	1264.92	46199.8	1.14643		407.332	1192.64	1236.01	0.000956
407.693	1346.84	52314.8	6.33829		407.693	1260.1	44715.6	1.1072		407.693	1233.6	1211.92	-0.000477
408.054	1310.7	53996.5	6.54117		408.054	1313.11	42923	1.05844		408.054	1211.92	1170.96	-0.0009
408.415	1298.65	55784.3	6.74901		408.415	1216.73	40952.1	1.00842		408.415	1216.73	1187.82	-0.000634
408.777	1305.88	56745.6	6.85654		408.777	1308.29	39068	0.956796		408.777	1303.47	1276.97	-0.00058
409.138	1332.38	57121.5	6.89095		409.138	1281.79	37995.8	0.929113		409.138	1231.19	1187.82	-0.000948
409.499	1344.43	55993.9	6.74023		409.499	1267.33	35608.2	0.867772		409.499	1209.51	1219.14	0.00021
409.86	1315.52	54962.7	6.60651		409.86	1248.06	34468.5	0.838181		409.86	1223.96	1250.47	0.000578
410.221	1221.55	53979.6	6.48713		410.221	1221.55	32413.3	0.785796		410.221	1170.96	1243.24	0.001574
410.582	1264.92	53620.6	6.42298		410.582	1269.74	30953.2	0.746095		410.582	1221.55	1240.83	0.000419
410.942	1281.79	53618.2	6.41161		410.942	1272.15	29177.5	0.700418		410.942	1233.6	1185.41	-0.001045
411.303	1291.42	53613.4	6.39552		411.303	1320.34	28066.8	0.66983		411.303	1238.42	1170.96	-0.00146
411.664	1397.44	53423.1	6.34535		411.664	1315.52	26377.8	0.626276		411.664	1240.83	1238.42	-5.2e-05
412.025	1370.93	53926.6	6.39947		412.025	1260.1	25626.1	0.607876		412.025	1245.65	1190.23	-0.001195
412.386	1279.38	52825.5	6.27499		412.386	1236.01	24158.8	0.57173		412.386	1170.96	1248.06	0.001662
412.746	1332.38	52083.5	6.17306		412.746	1274.56	22930	0.539671		412.746	1260.1	1219.14	-0.000882
413.107	1332.38	50992	6.03127		413.107	1219.14	21881.9	0.514163		413.107	1175.78	1262.51	0.001865
413.467	1337.2	49816.2	5.88216		413.467	1281.79	20927.8	0.488387		413.467	1185.41	1187.82	5.2e-05
413.828	1346.84	48703.1	5.74436		413.828	1255.28	20070.1	0.467595		413.828	1190.23	1202.28	0.000259
414.189	1291.42	46544.3	5.48694		414.189	1296.24	19164.2	0.443879		414.189	1243.24	1272.15	0.000621
414.549	1296.24	42932.7	5.04732		414.549	1305.88	17696.9	0.407098		414.549	1228.78	1248.06	0.000414
414.91	1303.47	37795.9	4.42373		414.91	1284.2	16993.3	0.390162		414.91	1170.96	1236.01	0.001396
415.27	1248.06	31885.7	3.71357		415.27	1252.88	16470.5	0.377911		415.27	1238.42	1223.96	-0.00031
415.63	1346.84	25385.2	2.91307		415.63	1284.2	15875.4	0.36228		415.63	1156.5	1238.42	0.001758
415.991	1322.75	21291.6	2.4192		415.991	1248.06	15056.2	0.342735		415.991	1238.42	1236.01	-5.2e-05
416.351	1332.38	18342.6	2.05856		416.351	1293.83	14408.1	0.325164		416.351	1211.92	1221.55	0.000207
416.711	1315.52	15721.2	1.74269		416.711	1284.2	13709.3	0.307961		416.711	1267.33	1267.33	0
417.072	1305.88	14090	1.54621		417.072	1293.83	13193.7	0.294881		417.072	1187.82	1272.15	0.001806
417.432	1344.43	12752.8	1.3796		417.432	1264.92	12562.5	0.279911		417.432	1221.55	1199.87	-0.000464
417.792	1313.11	11483.1	1.23008		417.792	1286.61	12022.8	0.266053		417.792	1202.28	1223.96	0.000464
418.152	1332.38	10509.7	1.10947		418.152	1243.24	11446.9	0.252734		418.152	1190.23	1240.83	0.001083
418.512	1298.65	9912.17	1.04082		418.512	1274.56	11010.8	0.241043		418.512	1260.1	1180.59	-0.001701
418.872	1228.78	9365.24	0.98246		418.872	1248.06	10302.5	0.224		418.872	1197.46	1264.92	0.001442
419.232	1219.14	8835.18	0.919526		419.232	1301.06	9989.27	0.214917		419.232	1233.6	1190.23	-0.000927
419.592	1303.47	8726.76	0.896582		419.592	1269.74	9555.58	0.205039		419.592	1238.42	1291.42	0.001134
419.952	1356.48	8738.8	0.891707		419.952	1264.92	9126.71	0.194561		419.952	1289.02	1183	-0.002267
420.312	1339.61	8765.31	0.89859		420.312	1322.75	8746.03	0.184046		420.312	1269.74	1233.6	-0.000774
420.672	1366.12	8994.2	0.923246		420.672	1281.79	8242.47	0.172608		420.672	1223.96	1207.1	-0.000361
421.032	1296.24	9295.37	0.96866		421.032	1320.34	7791.92	0.160563		421.032	1226.37	1279.38	0.001137
421.391	1351.66	9514.62	0.988919		421.391	1250.47	7437.74	0.153574		421.391	1228.78	1209.51	-0.000413
421.751	1313.11	9683.28	1.01295		421.751	1269.74	7076.33	0.143974		421.751	1267.33	1284.2	0.000361
422.111	1250.47	10085.6	1.06912		422.111	1250.47	6755.89	0.136492		422.111	1250.47	1248.06	-5.2e-05
422.47	1342.02	10056.7	1.0547		422.47	1272.15	6387.25	0.126834		422.47	1236.01	1192.64	-0.000929
422.83	1298.65	10162.7	1.07333		422.83	1286.61	6100.54	0.119428		422.83	1226.37	1209.51	-0.000362
423.19	1334.79	10314.5	1.08645		423.19	1322.75	5787.32	0.110671		423.19	1192.64	1236.01	0.000929
423.549	1310.7	10174.8	1.07174		423.549	1243.24	5570.48	0.107194		423.549	1255.28	1221.55	-0.000722
423.909	1298.65	10350.7	1.094		423.909	1310.7	5421.09	0.10178		423.909	1195.05	1231.19	0.000773
424.268	1349.25	10261.5	1.07509		424.268	1233.6	5262.07	0.099564		424.268	1202.28	1245.65	0.000926
424.628	1303.47	10256.7	1.07789		424.628	1238.42	5006.68	0.092948		424.628	1223.96	1236.01	0.000257
424.987	1385.39	10533.8	1.0998		424.987	1291.42	4874.17	0.088245		424.987	1209.51	1231.19	0.000462
425.346	1301.06	10495.2	1.10425		425.346	1236.01	4666.96	0.084426		425.346	1223.96	1195.05	-0.000615
425.706	1387.8	10594	1.1046		425.706	1286.61	4464.57	0.078123		425.706	1233.6	1178.18	-0.001177
426.065	1354.07	10565.1	1.10318		426.065	1308.29	4353.74	0.07473		426.065	1192.64	1240.83	0.001022
426.424	1296.24	10610.9	1.11391		426.424	1257.69	4124.85	0.070249		426.424	1272.15	1226.37	-0.000969
426.783	1327.57	10772.3	1.12757		426.783	1274.56	4042.93	0.067715		426.783	1199.87	1197.46	-5.1e-05
427.143	1354.07	11015.7	1.15273		427.143	1296.24	3715.26	0.059132		427.143	1192.64	1202.28	0.000204
427.502	1320.34	10683.2	1.11492		427.502	1281.79	3638.16	0.057489		427.502	1221.55	1272.15	0.001067
427.861	1337.2	11280.7	1.18159		427.861	1274.56	3527.32	0.054846		427.861	1240.83	1151.68	-0.001876
428.22	1269.74	11367.4	1.19693		428.22	1276.97	3553.83	0.055295		428.22	1248.06	1199.87	-0.001011
428.579	1262.51	11377.1	1.19712		428.579	1228.78	3346.62	0.051356		428.579	1214.32	1211.92	-5e-05
428.938	1310.7	11437.3	1.19693		428.938	1320.34	3293.62	0.047786		428.938	1310.7	1228.78	-0.001714
429.297	1279.38	11372.2	1.18945		429.297	1260.1	3255.07	0.04817		429.297	1226.37	1284.2	0.001207
429.656	1339.61	11271.1	1.1683		429.656	1281.79	3149.05	0.045004		429.656	1238.42	1305.88	0.001405
430.014	1342.02	10897.6	1.12197		430.014	1252.88	3100.87	0.044456		430.014	1197.46	1233.6	0.000751
430.373	1382.98	11439.7	1.17764		430.373	1303.47	2927.39	0.038961		430.373	1236.01	1262.51	0.00055
430.732	1313.11	12389	1.29323		430.732	1284.2	2775.6	0.035678		430.732	1173.37	1240.83	0.001395
431.091	1356.48	13572	1.42201		431.091	1327.57	2778.01	0.034594		431.091	1204.69	1209.51	9.9e-05
431.45	1291.42	15685	1.67259		431.45	1289.02	2782.83	0.035565		431.45	1252.88	1221.55	-0.000644
431.808	1281.79	19805.1	2.14725		431.808	1260.1	2669.59	0.033476		431.808	1231.19	1192.64	-0.000791
432.167	1286.61	25859.8	2.8421		432.167	1298.65	2623.81	0.031402		432.167	1262.51	1185.41	-0.001579
432.525	1303.47	31758	3.51348		432.525	1289.02	2546.71	0.029728		432.525	1240.83	1236.01	-9.8e-05
432.884	1284.2	35331.1	3.91971		432.884	1264.92	2476.84	0.028586		432.884	1245.65	1238.42	-0.000147
433.242	1382.98	37875.4	4.19221		433.242	1228.78	2394.92	0.027447		433.242	1216.73	1219.14	4.9e-05
433.601	1351.66	39754.7	4.39982		433.601	1199.87	2288.91	0.025563		433.601	1264.92	1202.28	-0.001271
433.959	1317.93	42130.3	4.66765		433.959	1250.47	2308.18	0.024785		433.959	1245.65	1199.87	-0.000927
434.318	1281.79	43108.5	4.772		434.318	1325.16	2178.07	0.019937		434.318	1233.6	1243.24	0.000195
434.676	1308.29	44265	4.89095		434.676	1204.69	2168.44	0.022482		434.676	1178.18	1228.78	0.00102
435.034	1291.42	44628.9	4.91971		435.034	1245.65	2144.34	0.020902		435.034	1269.74	1207.1	-0.001259
435.393	1320.34	45296.2	4.98256		435.393	1243.24	2004.6	0.017674		435.393	1173.37	1279.38	0.002127
435.751	1320.34	45498.6	4.9992		435.751	1199.87	2064.83	0.020054		435.751	1276.97	1219.14	-0.001159
436.109	1339.61	44867.4	4.92089		436.109	1334.79	2028.69	0.016072		436.109	1233.6	1209.51	-0.000482
436.467	1313.11	45664.9	5.00995		436.467	1226.37	1966.05	0.017119		436.467	1214.32	1221.55	0.000145
436.825	1262.51	45599.8	4.99633		436.825	1272.15	2033.51	0.017578		436.825	1264.92	1238.42	-0.000529
437.184	1344.43	45679.3	4.98571		437.184	1315.52	1898.59	0.013434		437.184	1245.65	1214.32	-0.000624
437.542	1329.97	45069.8	4.91352		437.542	1303.47	1886.54	0.01342		437.542	1207.1	1209.51	4.8e-05
437.9	1387.8	45595	4.95627		437.9	1325.16	1847.99	0.01201		437.9	1221.55	1170.96	-0.001004
438.258	1267.33	45250.5	4.93048		438.258	1272.15	1816.67	0.012506		438.258	1204.69	1199.87	-9.6e-05
438.616	1339.61	44655.4	4.85421		438.616	1289.02	1754.03	0.010677		438.616	1207.1	1202.28	-9.6e-05
438.973	1373.34	44556.6	4.83884		438.973	1276.97	1787.76	0.011727		438.973	1240.83	1197.46	-0.00086
439.331	1315.52	43920.5	4.76979		439.331	1286.61	1802.21	0.011827		439.331	1233.6	1250.47	0.000334
439.689	1272.15	41858.1	4.53612		439.689	1236.01	1797.39	0.012855		439.689	1178.18	1204.69	0.000524
440.047	1291.42	39504.1	4.2677		440.047	1264.92	1720.29	0.01042		440.047	1192.64	1221.55	0.000572
440.405	1322.75	34497.4	3.70039		440.405	1255.28	1645.6	0.00892		440.405	1243.24	1264.92	0.000428
440.762	1272.15	28127	2.99663		440.762	1255.28	1607.05	0.008042		440.762	1317.93	1183	-0.002666
441.12	1305.88	23392.6	2.46536		441.12	1301.06	1693.79	0.008981		441.12	1274.56	1204.69	-0.001381
441.478	1313.11	20549.6	2.14799		441.478	1257.69	1648.01	0.00893		441.478	1255.28	1207.1	-0.000953
441.835	1339.61	19388.2	2.01775		441.835	1269.74	1599.82	0.007561		441.835	1252.88	1262.51	0.000191
442.193	1339.61	17988.4	1.86071		442.193	1267.33	1570.91	0.006951		442.193	1223.96	1284.2	0.001192
442.55	1291.42	17405.3	1.79892		442.55	1289.02	1638.38	0.007991		442.55	1264.92	1315.52	0.001
442.908	1337.2	16933.1	1.74198		442.908	1262.51	1604.64	0.007829		442.908	1262.51	1255.28	-0.000143
443.265	1325.16	16439.2	1.68809		443.265	1289.02	1517.91	0.005238		443.265	1221.55	1195.05	-0.000524
443.623	1276.97	16431.9	1.69603		443.623	1339.61	1520.32	0.004143		443.623	1192.64	1209.51	0.000334
443.98	1197.46	16299.4	1.69141		443.98	1296.24	1513.09	0.004976		443.98	1264.92	1267.33	4.8e-05
444.337	1361.3	16027.2	1.64495		444.337	1236.01	1515.5	0.006423		444.337	1185.41	1245.65	0.001196
444.695	1351.66	15979	1.64154		444.695	1289.02	1505.86	0.004986		444.695	1192.64	1274.56	0.001628
445.052	1298.65	15709.1	1.61833		445.052	1313.11	1457.67	0.003326		445.052	1255.28	1269.74	0.000287
445.409	1346.84	15812.7	1.62582		445.409	1303.47	1433.58	0.002996		445.409	1175.78	1257.69	0.00163
445.766	1279.38	16535.5	1.7155		445.766	1233.6	1614.28	0.00877		445.766	1267.33	1262.51	-9.6e-05
446.123	1303.47	17930.6	1.87183		446.123	1197.46	1407.07	0.004835		446.123	1226.37	1310.7	0.001681
446.48	1358.89	20279.7	2.13551		446.48	1255.28	1392.62	0.003176		446.48	1202.28	1207.1	9.6e-05
446.837	1308.29	25043	2.68211		446.837	1252.88	1474.54	0.005132		446.837	1233.6	1267.33	0.000675
447.194	1305.88	34018	3.70124		447.194	1248.06	1488.99	0.005585		447.194	1267.33	1276.97	0.000193
447.551	1337.2	47997.2	5.27809		447.551	1325.16	1448.03	0.002848		447.551	1255.28	1219.14	-0.000724
447.908	1342.02	59554.9	6.59617		447.908	1320.34	1397.44	0.00179		447.908	1202.28	1231.19	0.00058
448.265	1378.16	65062.8	7.22003		448.265	1301.06	1351.66	0.001175		448.265	1190.23	1248.06	0.001161
448.622	1346.84	65535	7.28451		448.622	1238.42	1443.22	0.004762		448.622	1240.83	1329.97	0.001791
448.979	1342.02	65535	7.2958		448.979	1262.51	1421.53	0.003703		448.979	1211.92	1313.11	0.002036
449.336	1378.16	65535	7.29352		449.336	1240.83	1419.12	0.004153		449.336	1209.51	1298.65	0.001794
449.692	1252.88	65535	7.30974		449.692	1342.02	1462.49	0.002807		449.692	1252.88	1250.47	-4.9e-05
450.049	1334.79	65535	7.30992		450.049	1236.01	1382.98	0.003429		450.049	1255.28	1216.73	-0.000777
450.406	1380.57	65535	7.30161		450.406	1272.15	1407.07	0.003146		450.406	1192.64	1313.11	0.002428
450.762	1327.57	65535	7.30576		450.762	1264.92	1421.53	0.003651		450.762	1308.29	1317.93	0.000194
451.119	1327.57	65535	7.31135		451.119	1373.34	1404.67	0.000731		451.119	1245.65	1317.93	0.001457
451.475	1342.02	65535	7.31312		451.475	1272.15	1481.77	0.004893		451.475	1281.79	1269.74	-0.000243
451.832	1320.34	65535	7.30635		451.832	1286.61	1392.62	0.002471		451.832	1310.7	1269.74	-0.000825
452.189	1284.2	65535	7.3068		452.189	1291.42	1351.66	0.001403		452.189	1216.73	1267.33	0.001019
452.545	1269.74	65535	7.30222		452.545	1317.93	1373.34	0.00129		452.545	1221.55	1245.65	0.000485
452.901	1289.02	65535	7.29329		452.901	1269.74	1339.61	0.001625		452.901	1216.73	1286.61	0.001404
453.258	1281.79	65535	7.29371		453.258	1286.61	1380.57	0.002185		453.258	1204.69	1325.16	0.002421
453.614	1317.93	65535	7.28337		453.614	1289.02	1317.93	0.000672		453.614	1250.47	1296.24	0.000919
453.97	1373.34	65535	7.26452		453.97	1255.28	1411.89	0.003633		453.97	1236.01	1313.11	0.001546
454.326	1296.24	65535	7.25968		454.326	1243.24	1368.53	0.002901		454.326	1233.6	1238.42	9.6e-05
454.683	1284.2	65535	7.25194		454.683	1276.97	1373.34	0.002229		454.683	1262.51	1264.92	4.8e-05
455.039	1303.47	65535	7.24115		455.039	1291.42	1354.07	0.001447		455.039	1231.19	1286.61	0.001106
455.395	1320.34	65535	7.23025		455.395	1233.6	1342.02	0.002501		455.395	1216.73	1325.16	0.002162
455.751	1356.48	65535	7.20851		455.751	1293.83	1339.61	0.001053		455.751	1255.28	1313.11	0.00115
456.107	1313.11	65535	7.19863		456.107	1245.65	1327.57	0.001881		456.107	1180.59	1315.52	0.002678
456.463	1322.75	57439.5	6.28086		456.463	1238.42	1378.16	0.003205		456.463	1228.78	1289.02	0.001194
456.819	1378.16	47269.5	5.12608		456.819	1327.57	1354.07	0.000607		456.819	1190.23	1303.47	0.00224
457.175	1281.79	38041.6	4.095		457.175	1231.19	1344.43	0.002585		457.175	1248.06	1375.75	0.002519
457.531	1334.79	31411	3.34169		457.531	1303.47	1366.12	0.001426		457.531	1223.96	1291.42	0.001327
457.887	1310.7	26014	2.73886		457.887	1262.51	1385.39	0.002791		457.887	1221.55	1286.61	0.001277
458.242	1325.16	21489.2	2.23204		458.242	1281.79	1332.38	0.001148		458.242	1183	1358.89	0.003447
458.598	1305.88	17571.6	1.79687		458.598	1252.88	1301.06	0.001091		458.598	1211.92	1354.07	0.002781
458.954	1329.97	14545.4	1.45523		458.954	1228.78	1342.02	0.002555		458.954	1262.51	1301.06	0.000752
459.31	1329.97	12001.1	1.17033		459.31	1293.83	1346.84	0.001191		459.31	1240.83	1303.47	0.001216
459.665	1339.61	10095.3	0.957776		459.665	1272.15	1317.93	0.001026		459.665	1269.74	1305.88	0.0007
460.021	1368.53	8577.38	0.785847		460.021	1226.37	1286.61	0.001345		460.021	1303.47	1327.57	0.000465
460.376	1385.39	7644.95	0.679699		460.376	1305.88	1337.2	0.000697		460.376	1221.55	1375.75	0.002965
460.732	1344.43	6994.42	0.610855		460.732	1233.6	1315.52	0.001815		460.732	1325.16	1366.12	0.000784
461.087	1293.83	6454.72	0.555825		461.087	1303.47	1276.97	-0.000585		461.087	1197.46	1286.61	0.0017
461.443	1329.97	6264.38	0.529454		461.443	1260.1	1339.61	0.001748		461.443	1207.1	1387.8	0.003433
461.798	1366.12	5734.31	0.46637		461.798	1284.2	1332.38	0.001054		461.798	1238.42	1428.76	0.003598
462.154	1289.02	5558.43	0.453948		462.154	1236.01	1315.52	0.001732		462.154	1238.42	1450.44	0.003992
462.509	1269.74	5442.78	0.441062		462.509	1267.33	1269.74	5.2e-05		462.509	1233.6	1397.44	0.003066
462.864	1342.02	5286.17	0.414536		462.864	1339.61	1346.84	0.000156		462.864	1281.79	1431.17	0.00278
463.22	1329.97	5153.65	0.399658		463.22	1274.56	1238.42	-0.000774		463.22	1223.96	1423.94	0.003701
463.575	1351.66	5071.73	0.386569		463.575	1267.33	1255.28	-0.000256		463.575	1240.83	1469.72	0.004211
463.93	1305.88	4960.9	0.377763		463.93	1337.2	1358.89	0.000459		463.93	1255.28	1464.9	0.003836
464.285	1315.52	4874.17	0.365711		464.285	1226.37	1296.24	0.001471		464.285	1228.78	1496.22	0.004866
464.64	1370.93	4785.02	0.34855		464.64	1281.79	1303.47	0.000454		464.64	1296.24	1520.32	0.004051
464.995	1351.66	4857.3	0.35562		464.995	1248.06	1395.03	0.003055		464.995	1202.28	1464.9	0.004717
465.35	1356.48	4719.97	0.338952		465.35	1315.52	1315.52	0		465.35	1183	1546.82	0.006492
465.705	1260.1	4864.53	0.36064		465.705	1240.83	1252.88	0.000247		465.705	1243.24	1554.05	0.005506
466.06	1322.75	4669.37	0.332336		466.06	1296.24	1327.57	0.000637		466.06	1248.06	1570.91	0.005677
466.415	1296.24	4688.64	0.334372		466.415	1320.34	1291.42	-0.000584		466.415	1238.42	1546.82	0.005382
466.77	1329.97	4830.8	0.342025		466.77	1264.92	1276.97	0.000241		466.77	1267.33	1558.87	0.005043
467.125	1279.38	4871.76	0.348346		467.125	1322.75	1368.53	0.000909		467.125	1272.15	1554.05	0.00484
467.48	1342.02	5004.27	0.352181		467.48	1236.01	1303.47	0.001329		467.48	1238.42	1590.19	0.00599
467.834	1315.52	5341.58	0.383996		467.834	1310.7	1358.89	0.000942		467.834	1243.24	1633.56	0.006592
468.189	1407.07	5474.1	0.384446		468.189	1310.7	1337.2	0.000513		468.189	1173.37	1664.88	0.008227
468.544	1313.11	6028.26	0.442187		468.544	1310.7	1327.57	0.000324		468.544	1223.96	1657.65	0.007201
468.898	1325.16	6951.05	0.522989		468.898	1337.2	1291.42	-0.000872		468.898	1228.78	1804.62	0.009478
469.253	1245.65	7837.7	0.60725		469.253	1320.34	1291.42	-0.000546		469.253	1276.97	1758.84	0.00786
469.608	1245.65	9630.27	0.765296		469.608	1293.83	1262.51	-0.000586		469.608	1257.69	1809.44	0.008917
469.962	1293.83	11365	0.909923		469.962	1272.15	1399.85	0.002364		469.962	1240.83	1715.47	0.007593
470.316	1250.47	13938.2	1.13573		470.316	1303.47	1238.42	-0.001193		470.316	1226.37	1804.62	0.009165
470.671	1337.2	16569.3	1.35207		470.671	1233.6	1358.89	0.002279		470.671	1216.73	1893.77	0.010641
471.025	1296.24	18655.8	1.52649		471.025	1175.78	1315.52	0.002518		471.025	1245.65	1934.73	0.010729
471.38	1296.24	20113.5	1.63974		471.38	1291.42	1260.1	-0.000559		471.38	1214.32	1929.91	0.011041
471.734	1320.34	21489.2	1.73941		471.734	1310.7	1320.34	0.00017		471.734	1187.82	1860.04	0.010265
472.088	1310.7	22279.5	1.78954		472.088	1255.28	1279.38	0.000421		472.088	1267.33	1994.96	0.010995
472.443	1349.25	22840.9	1.81492		472.443	1255.28	1334.79	0.001376		472.443	1195.05	2079.29	0.013222
472.797	1411.89	23224	1.82385		472.797	1289.02	1356.48	0.001156		472.797	1245.65	2245.54	0.014804
473.151	1317.93	23640.8	1.84661		473.151	1286.61	1262.51	-0.000408		473.151	1166.14	2084.11	0.013446
473.505	1313.11	23578.1	1.82356		473.505	1329.97	1291.42	-0.000647		473.505	1195.05	2166.03	0.014081
473.859	1380.57	23990.1	1.83271		473.859	1240.83	1289.02	0.0008		473.859	1303.47	2272.04	0.013902
474.213	1346.84	24551.5	1.86224		474.213	1274.56	1368.53	0.001545		474.213	1298.65	2353.96	0.014996
474.567	1260.1	24840.7	1.87234		474.567	1339.61	1303.47	-0.000588		474.567	1231.19	2409.38	0.016564
474.921	1276.97	24558.8	1.82891		474.921	1305.88	1358.89	0.000853		474.921	1223.96	2500.93	0.017762
475.275	1332.38	25002.1	1.83891		475.275	1313.11	1284.2	-0.00046		475.275	1192.64	2457.56	0.017401
475.629	1315.52	24525	1.78522		475.629	1260.1	1322.75	0.000987		475.629	1199.87	2684.04	0.020214
475.983	1322.75	24635.9	1.77452		475.983	1255.28	1317.93	0.000977		475.983	1267.33	2662.36	0.018802
476.337	1291.42	24209.4	1.72629		476.337	1329.97	1291.42	-0.000595		476.337	1267.33	2708.14	0.019216
476.69	1363.71	24076.9	1.69339		476.69	1291.42	1358.89	0.001031		476.69	1197.46	2794.88	0.021088
477.044	1310.7	23556.5	1.64327		477.044	1260.1	1346.84	0.001313		477.044	1252.88	2937.03	0.022028
477.398	1387.8	22532.5	1.54505		477.398	1257.69	1346.84	0.001335		477.398	1175.78	2949.07	0.022943
477.751	1308.29	21571.1	1.46612		477.751	1197.46	1281.79	0.00125		477.751	1166.14	3014.13	0.023675
478.105	1346.84	19624.4	1.30885		478.105	1315.52	1252.88	-0.000919		478.105	1325.16	3185.19	0.023584
478.459	1313.11	17788.4	1.16782		478.459	1257.69	1269.74	0.000175		478.459	1284.2	3175.56	0.023738
478.812	1279.38	15326	0.98629		478.812	1291.42	1317.93	0.000381		478.812	1260.1	3238.2	0.024593
479.166	1366.12	12613.1	0.78261		479.166	1276.97	1252.88	-0.000343		479.166	1231.19	3426.13	0.027044
479.519	1332.38	11073.5	0.671315		479.519	1260.1	1303.47	0.000612		479.519	1187.82	3532.14	0.028607
479.872	1301.06	10194.1	0.606863		479.872	1267.33	1248.06	-0.000269		479.872	1216.73	3671.89	0.029665
480.226	1409.48	9466.43	0.544874		480.226	1272.15	1298.65	0.000367		480.226	1301.06	3768.26	0.029543
480.579	1387.8	9020.7	0.511508		480.579	1228.78	1308.29	0.001092		480.579	1243.24	3912.82	0.031677
480.932	1329.97	9001.42	0.508728		480.932	1279.38	1315.52	0.000491		480.932	1276.97	4062.21	0.032704
481.286	1248.06	8782.17	0.495327		481.286	1243.24	1310.7	0.000909		481.286	1267.33	4136.9	0.033405
481.639	1334.79	9044.79	0.502317		481.639	1236.01	1301.06	0.000868		481.639	1257.69	4247.73	0.034493
481.992	1310.7	9049.61	0.499545		481.992	1289.02	1233.6	-0.000733		481.992	1276.97	4481.44	0.036625
482.345	1363.71	8705.07	0.470402		482.345	1269.74	1305.88	0.000474		482.345	1238.42	4613.95	0.038297
482.698	1329.97	8228.02	0.438068		482.698	1238.42	1327.57	0.00116		482.698	1185.41	4695.87	0.039474
483.051	1264.92	8085.86	0.429504		483.051	1342.02	1260.1	-0.001057		483.051	1211.92	4859.71	0.040671
483.404	1339.61	8030.45	0.417645		483.404	1284.2	1272.15	-0.000154		483.404	1228.78	4972.95	0.041382
483.757	1363.71	7869.02	0.402934		483.757	1236.01	1375.75	0.001773		483.757	1276.97	5136.79	0.042331
484.11	1382.98	7912.39	0.401419		484.11	1291.42	1269.74	-0.000273		484.11	1214.32	5476.51	0.046397
484.463	1337.2	7919.62	0.401302		484.463	1223.96	1276.97	0.000662		484.463	1236.01	5599.39	0.047102
484.816	1368.53	7929.25	0.397198		484.816	1257.69	1281.79	0.000299		484.816	1236.01	5705.4	0.047911
485.169	1308.29	7970.21	0.400198		485.169	1284.2	1257.69	-0.000326		485.169	1248.06	5907.79	0.049564
485.522	1334.79	7885.88	0.390902		485.522	1317.93	1255.28	-0.000766		485.522	1190.23	6131.86	0.05221
485.874	1327.57	7972.62	0.394029		485.874	1322.75	1305.88	-0.000205		485.874	1231.19	6490.86	0.055223
486.227	1366.12	7881.07	0.383286		486.227	1248.06	1262.51	0.000174		486.227	1308.29	6510.13	0.054188
486.58	1317.93	8203.92	0.402589		486.58	1269.74	1223.96	-0.000548		486.58	1255.28	6690.83	0.056269
486.932	1346.84	8259.34	0.401298		486.932	1228.78	1267.33	0.000459		486.932	1170.96	7001.64	0.059935
487.285	1303.47	8276.2	0.402453		487.285	1284.2	1303.47	0.000228		487.285	1250.47	7322.09	0.062051
487.637	1296.24	8425.58	0.409351		487.637	1274.56	1320.34	0.000539		487.637	1238.42	7546.16	0.064128
487.99	1356.48	8126.82	0.386374		487.99	1279.38	1354.07	0.000873		487.99	1233.6	7820.83	0.066563
488.342	1349.25	8201.51	0.389134		488.342	1308.29	1296.24	-0.00014		488.342	1243.24	8056.95	0.068514
488.695	1279.38	8249.7	0.393847		488.695	1313.11	1317.93	5.6e-05		488.695	1180.59	8228.02	0.070508
489.047	1320.34	8179.83	0.385653		489.047	1257.69	1327.57	0.000805		489.047	1296.24	8485.82	0.071571
489.399	1334.79	8071.41	0.377053		489.399	1310.7	1298.65	-0.000138		489.399	1274.56	8943.6	0.076003
489.752	1368.53	8083.45	0.374136		489.752	1286.61	1320.34	0.000385		489.752	1233.6	9025.52	0.076871
490.104	1279.38	7934.07	0.369099		490.104	1228.78	1303.47	0.000849		490.104	1255.28	9509.8	0.081066
490.456	1337.2	8122	0.374603		490.456	1223.96	1252.88	0.000327		490.456	1207.1	9714.6	0.08317
490.808	1245.65	8122	0.37823		490.808	1252.88	1301.06	0.000543		490.808	1267.33	9902.53	0.084101
491.161	1349.25	8382.22	0.385339		491.161	1351.66	1325.16	-0.000298		491.161	1238.42	10714.5	0.091931
491.513	1322.75	8630.38	0.398623		491.513	1262.51	1310.7	0.000539		491.513	1238.42	10632.6	0.090735
491.865	1322.75	8921.92	0.412933		491.865	1243.24	1308.29	0.000724		491.865	1216.73	11242.1	0.09646
492.217	1301.06	8861.68	0.409268		492.217	1248.06	1279.38	0.000347		492.217	1255.28	11625.2	0.099393
492.569	1317.93	9088.16	0.419113		492.569	1293.83	1291.42	-2.7e-05		492.569	1204.69	12051.7	0.103595
492.921	1255.28	9097.8	0.421837		492.921	1274.56	1245.65	-0.000319		492.921	1284.2	12386.6	0.105739
493.273	1329.97	9208.63	0.422153		493.273	1293.83	1255.28	-0.000423		493.273	1236.01	12572.1	0.107551
493.624	1370.93	9411.02	0.429413		493.624	1221.55	1185.41	-0.000395		493.624	1250.47	13203.4	0.113037
493.976	1301.06	9579.67	0.441033		493.976	1281.79	1322.75	0.000447		493.976	1178.18	13747.9	0.118569
494.328	1346.84	10109.7	0.465792		494.328	1308.29	1289.02	-0.00021		494.328	1236.01	13974.4	0.119892
494.68	1320.34	10610.9	0.492428		494.68	1269.74	1308.29	0.000419		494.68	1183	14338.2	0.123461
495.031	1301.06	10757.9	0.499969		495.031	1279.38	1334.79	0.0006		495.031	1228.78	14851.4	0.127524
495.383	1329.97	10753	0.497094		495.383	1231.19	1245.65	0.000156		495.383	1223.96	15511.6	0.133455
495.735	1317.93	10897.6	0.504155		495.735	1240.83	1298.65	0.000623		495.735	1233.6	15926	0.13691
496.086	1344.43	11047	0.509349		496.086	1236.01	1337.2	0.001088		496.086	1221.55	16260.9	0.139794
496.438	1315.52	11174.7	0.516489		496.438	1216.73	1274.56	0.000621		496.438	1257.69	17116.2	0.147101
496.789	1272.15	11039.8	0.510639		496.789	1236.01	1267.33	0.000335		496.789	1185.41	17436.6	0.150433
497.141	1358.89	10986.8	0.502393		497.141	1276.97	1361.3	0.000902		497.141	1272.15	18034.2	0.154871
497.492	1349.25	11157.8	0.51095		497.492	1313.11	1325.16	0.000129		497.492	1281.79	18713.6	0.160785
497.844	1327.57	11169.9	0.512039		497.844	1279.38	1339.61	0.000642		497.844	1243.24	18973.8	0.163328
498.195	1289.02	11353	0.522582		498.195	1308.29	1358.89	0.000538		498.195	1252.88	19843.6	0.170928
498.546	1329.97	11353	0.520035		498.546	1334.79	1281.79	-0.000563		498.546	1236.01	20072.5	0.173048
498.898	1250.47	11432.5	0.527421		498.898	1322.75	1257.69	-0.00069		498.898	1257.69	20713.4	0.178444
499.249	1313.11	11410.8	0.522472		499.249	1214.32	1284.2	0.000741		499.249	1236.01	21535	0.185971
499.6	1373.34	11606	0.528789		499.6	1332.38	1226.37	-0.001122		499.6	1252.88	22163.8	0.191338
499.951	1327.57	11608.4	0.530675		499.951	1240.83	1276.97	0.000382		499.951	1248.06	22645.7	0.195568
500.302	1298.65	11613.2	0.532249		500.302	1231.19	1240.83	0.000102		500.302	1221.55	22855.3	0.197664
500.653	1315.52	11432.5	0.521562		500.653	1272.15	1342.02	0.000738		500.653	1243.24	23787.8	0.205792
501.004	1349.25	11437.3	0.519686		501.004	1291.42	1298.65	7.6e-05		501.004	1245.65	24346.7	0.210716
501.355	1264.92	11415.6	0.52239		501.355	1291.42	1310.7	0.000203		501.355	1233.6	25209.3	0.218475
501.706	1373.34	11545.7	0.522924		501.706	1223.96	1281.79	0.000609		501.706	1178.18	26079.1	0.226653
502.057	1346.84	11714.4	0.532786		502.057	1276.97	1301.06	0.000254		502.057	1228.78	26153.8	0.2268
502.408	1310.7	11832.4	0.540035		502.408	1267.33	1289.02	0.000228		502.408	1211.92	26929.6	0.233721
502.759	1339.61	12499.8	0.572424		502.759	1264.92	1238.42	-0.000279		502.759	1204.69	27630.7	0.239998
503.11	1370.93	13591.3	0.626463		503.11	1199.87	1291.42	0.000962		503.11	1284.2	28331.8	0.245512
503.46	1346.84	15439.3	0.721998		503.46	1269.74	1296.24	0.000278		503.46	1199.87	29163.1	0.253669
503.811	1346.84	17774	0.841106		503.811	1310.7	1339.61	0.000303		503.811	1245.65	29897.9	0.259764
504.162	1351.66	21896.4	1.05053		504.162	1243.24	1291.42	0.000505		504.162	1260.1	30348.5	0.263365
504.512	1315.52	28789.6	1.40387		504.512	1281.79	1322.75	0.000429		504.512	1207.1	31256.8	0.271879
504.863	1310.7	35625	1.75143		504.863	1223.96	1274.56	0.000529		504.863	1175.78	32153.1	0.279957
505.214	1240.83	41224.4	2.03977		505.214	1308.29	1402.26	0.000982		505.214	1279.38	32748.2	0.284256
505.564	1325.16	44467.4	2.19981		505.564	1279.38	1284.2	5e-05		505.564	1204.69	33360.2	0.290314
505.914	1301.06	48042.9	2.38033		505.914	1272.15	1221.55	-0.000528		505.914	1236.01	34128.8	0.296594
506.265	1327.57	50131.9	2.4845		506.265	1320.34	1320.34	0		506.265	1197.46	34972.1	0.30444
506.615	1279.38	52307.5	2.59615		506.615	1243.24	1346.84	0.00108		506.615	1204.69	35461.2	0.308599
506.966	1279.38	54042.3	2.68258		506.966	1303.47	1305.88	2.5e-05		506.966	1192.64	36670.7	0.319385
507.316	1257.69	54266.4	2.6928		507.316	1231.19	1339.61	0.001128		507.316	1223.96	36882.7	0.320741
507.666	1298.65	55003.6	2.72557		507.666	1289.02	1293.83	5e-05		507.666	1240.83	37711.5	0.327731
508.016	1305.88	55540.9	2.75028		508.016	1252.88	1337.2	0.000876		508.016	1231.19	38489.8	0.334544
508.367	1291.42	54825.3	2.7127		508.367	1272.15	1344.43	0.00075		508.367	1175.78	38962	0.339029
508.717	1337.2	55215.6	2.72831		508.717	1272.15	1301.06	0.0003		508.717	1272.15	39875.2	0.346123
509.067	1329.97	55290.3	2.73119		509.067	1204.69	1269.74	0.000675		509.067	1257.69	40581.1	0.352419
509.417	1325.16	54798.8	2.70329		509.417	1296.24	1313.11	0.000175		509.417	1252.88	41190.7	0.357494
509.767	1245.65	54598.8	2.69497		509.767	1272.15	1358.89	0.000898		509.767	1245.65	42380.9	0.367907
510.117	1325.16	54476	2.68213		510.117	1219.14	1344.43	0.001295		510.117	1151.68	42486.9	0.369335
510.467	1207.1	54572.3	2.69115		510.467	1281.79	1279.38	-2.5e-05		510.467	1305.88	43443.4	0.376253
510.817	1305.88	53536.3	2.62988		510.817	1250.47	1289.02	0.000398		510.817	1289.02	43819.3	0.379177
511.167	1289.02	52261.8	2.56388		511.167	1243.24	1344.43	0.001043		511.167	1255.28	44481.9	0.384982
511.516	1337.2	51081.2	2.50008		511.516	1301.06	1303.47	2.5e-05		511.516	1183	45091.5	0.390745
511.866	1349.25	48204.4	2.35274		511.866	1286.61	1332.38	0.000471		511.866	1245.65	45609.5	0.394437
512.216	1238.42	46257.6	2.25825		512.216	1284.2	1317.93	0.000347		512.216	1199.87	46344.3	0.400968
512.566	1346.84	42115.9	2.04324		512.566	1303.47	1349.25	0.00047		512.566	1233.6	47281.6	0.408629
512.915	1284.2	35080.5	1.6909		512.915	1272.15	1248.06	-0.000247		512.915	1183	47284	0.408404
513.265	1354.07	27830.7	1.32311		513.265	1276.97	1296.24	0.000197		513.265	1214.32	48035.7	0.414294
513.615	1320.34	22400	1.05191		513.615	1262.51	1313.11	0.000517		513.615	1202.28	48358.6	0.416665
513.964	1296.24	18937.7	0.879266		513.964	1226.37	1291.42	0.000664		513.964	1233.6	49105.5	0.422471
514.313	1281.79	16085	0.736403		514.313	1303.47	1313.11	9.8e-05		514.313	1195.05	49527.1	0.425722
514.663	1293.83	13528.6	0.608428		514.663	1252.88	1281.79	0.000295		514.663	1240.83	49715	0.426829
515.012	1332.38	11492.7	0.504643		515.012	1252.88	1317.93	0.000662		515.012	1262.51	50608.9	0.433973
515.362	1262.51	10003.7	0.433642		515.362	1346.84	1356.48	9.8e-05		515.362	1122.77	50486	0.433606
515.711	1380.57	9341.15	0.394614		515.711	1320.34	1298.65	-0.00022		515.711	1187.82	51567.9	0.442199
516.06	1334.79	8468.95	0.353333		516.06	1281.79	1322.75	0.000416		516.06	1197.46	51763	0.443433
516.41	1272.15	8268.97	0.346005		516.41	1284.2	1264.92	-0.000195		516.41	1211.92	52478.6	0.448898
516.759	1281.79	8165.37	0.340177		516.759	1281.79	1267.33	-0.000146		516.759	1281.79	52281	0.446257
517.108	1332.38	8220.79	0.339919		517.108	1313.11	1291.42	-0.000219		517.108	1250.47	52379.8	0.446743
517.457	1337.2	8334.03	0.34496		517.457	1223.96	1252.88	0.000292		517.457	1238.42	52575	0.448152
517.806	1308.29	8606.29	0.359363		517.806	1252.88	1276.97	0.000243		517.806	1245.65	53107.4	0.452177
518.155	1346.84	8979.74	0.375371		518.155	1250.47	1329.97	0.000801		518.155	1209.51	53447.2	0.454869
518.504	1332.38	9504.98	0.401443		518.504	1272.15	1305.88	0.000339		518.504	1195.05	53601.4	0.455804
518.853	1233.6	9449.57	0.403197		518.853	1216.73	1325.16	0.00109		518.853	1187.82	53531.5	0.454835
519.202	1272.15	9591.72	0.407795		519.202	1219.14	1284.2	0.000653		519.202	1248.06	53497.8	0.453477
519.551	1363.71	9753.15	0.410646		519.551	1293.83	1238.42	-0.000556		519.551	1197.46	54112.2	0.458608
519.9	1342.02	9704.96	0.40897		519.9	1250.47	1342.02	0.000917		519.9	1233.6	53929	0.456285
520.249	1276.97	10008.5	0.426704		520.249	1252.88	1267.33	0.000145		520.249	1154.09	55126.5	0.467021
520.598	1293.83	9998.91	0.424812		520.598	1276.97	1327.57	0.000506		520.598	1173.37	54131.4	0.457601
520.946	1402.26	9815.79	0.410506		520.946	1310.7	1228.78	-0.000819		520.946	1192.64	54423	0.459866
521.295	1320.34	10259.1	0.435779		521.295	1262.51	1284.2	0.000217		521.295	1226.37	54254.3	0.457745
521.644	1346.84	10174.8	0.430165		521.644	1293.83	1320.34	0.000265		521.644	1221.55	54350.7	0.458394
521.992	1395.03	10280.8	0.432901		521.992	1291.42	1325.16	0.000337		521.992	1252.88	54333.8	0.457892
522.341	1269.74	10488	0.448815		522.341	1260.1	1317.93	0.000577		522.341	1257.69	54172.4	0.456168
522.689	1289.02	10526.6	0.449661		522.689	1264.92	1322.75	0.000577		522.689	1245.65	54165.2	0.456116
523.038	1296.24	10777.1	0.461332		523.038	1250.47	1327.57	0.000769		523.038	1185.41	54668.7	0.460801
523.386	1349.25	10673.5	0.453586		523.386	1286.61	1370.93	0.00084		523.386	1269.74	54044.7	0.454572
523.735	1325.16	10543.4	0.448038		523.735	1334.79	1334.79	0		523.735	1236.01	53603.8	0.450671
524.083	1329.97	10425.4	0.442103		524.083	1366.12	1373.34	7.2e-05		524.083	1248.06	53671.2	0.451187
524.431	1375.75	10779.5	0.457208		524.431	1293.83	1301.06	7.2e-05		524.431	1255.28	53700.1	0.451486
524.78	1380.57	10635	0.449853		524.78	1291.42	1344.43	0.000528		524.78	1170.96	53136.4	0.447267
525.128	1378.16	10659.1	0.450897		525.128	1315.52	1228.78	-0.000863		525.128	1284.2	53215.9	0.446735
525.476	1361.3	10548.2	0.44612		525.476	1346.84	1272.15	-0.000743		525.476	1248.06	52620.8	0.441716
525.824	1358.89	10413.3	0.439791		525.824	1281.79	1305.88	0.00024		525.824	1248.06	52630.4	0.441906
526.172	1264.92	9984.45	0.423411		526.172	1339.61	1252.88	-0.000863		526.172	1202.28	52040.1	0.437106
526.52	1320.34	9945.9	0.418666		526.52	1339.61	1252.88	-0.000863		526.52	1209.51	51731.7	0.434203
526.868	1305.88	9688.1	0.40688		526.868	1356.48	1284.2	-0.000719		526.868	1236.01	51707.6	0.433796
527.216	1373.34	9439.93	0.391564		527.216	1327.57	1310.7	-0.000168		527.216	1226.37	51681.1	0.433656
527.564	1296.24	9560.4	0.401274		527.564	1276.97	1245.65	-0.000312		527.564	1264.92	51213.7	0.429435
527.912	1243.24	9565.22	0.404143		527.912	1274.56	1233.6	-0.000408		527.912	1223.96	50659.5	0.425088
528.26	1315.52	9611	0.40265		528.26	1317.93	1255.28	-0.000623		528.26	1204.69	49746.4	0.417188
528.608	1351.66	9502.58	0.39582		528.608	1211.92	1281.79	0.000695		528.608	1260.1	49835.5	0.417675
528.956	1293.83	9924.22	0.419219		528.956	1264.92	1308.29	0.000432		528.956	1216.73	49004.3	0.411014
529.304	1317.93	10782	0.459857		529.304	1250.47	1284.2	0.000336		529.304	1197.46	48657.3	0.408323
529.651	1334.79	12297.5	0.53285		529.651	1262.51	1354.07	0.000912		529.651	1260.1	47965.8	0.401967
529.999	1349.25	15316.4	0.679216		529.999	1310.7	1368.53	0.000576		529.999	1209.51	47534.6	0.398885
530.347	1315.52	20588.1	0.937704		530.347	1296.24	1317.93	0.000216		530.347	1236.01	46529.8	0.390208
530.694	1329.97	31748.3	1.48127		530.694	1236.01	1298.65	0.000625		530.694	1197.46	45970.9	0.386055
531.042	1342.02	55396.3	2.63303		531.042	1291.42	1293.83	2.4e-05		531.042	1279.38	45946.8	0.385254
531.389	1269.74	65535	3.13352		531.389	1233.6	1368.53	0.001348		531.389	1154.09	45570.9	0.383473
531.737	1308.29	65535	3.13151		531.737	1260.1	1296.24	0.000361		531.737	1223.96	44662.6	0.375011
532.084	1272.15	65535	3.13648		532.084	1236.01	1298.65	0.000626		532.084	1204.69	43686.8	0.36713
532.431	1293.83	65535	3.13638		532.431	1236.01	1305.88	0.000699		532.431	1226.37	43722.9	0.367367
532.779	1272.15	65535	3.1403		532.779	1317.93	1320.34	2.4e-05		532.779	1166.14	42821.8	0.360426
533.126	1284.2	65535	3.14218		533.126	1245.65	1228.78	-0.000169		533.126	1216.73	42592.9	0.35829
533.473	1286.61	65535	3.1448		533.473	1267.33	1327.57	0.000604		533.473	1236.01	41887	0.352316
533.821	1279.38	65535	3.14656		533.821	1344.43	1252.88	-0.000919		533.821	1207.1	41082.3	0.345746
534.168	1301.06	65535	3.14762		534.168	1272.15	1305.88	0.000339		534.168	1243.24	40648.6	0.341903
534.515	1301.06	65535	3.15007		534.515	1320.34	1339.61	0.000194		534.515	1238.42	39822.1	0.335035
534.862	1308.29	65535	3.15241		534.862	1228.78	1322.75	0.000945		534.862	1250.47	39648.7	0.33371
535.209	1286.61	65535	3.15359		535.209	1308.29	1308.29	0		535.209	1209.51	38371.7	0.32298
535.556	1284.2	65535	3.15666		535.556	1276.97	1223.96	-0.000534		535.556	1245.65	37680.2	0.316952
535.903	1361.3	65535	3.15562		535.903	1269.74	1276.97	7.3e-05		535.903	1223.96	37846.5	0.318864
536.25	1322.75	65535	3.15889		536.25	1320.34	1269.74	-0.00051		536.25	1207.1	36988.7	0.311679
536.597	1317.93	65535	3.16184		536.597	1303.47	1310.7	7.3e-05		536.597	1262.51	36465.9	0.306906
536.944	1361.3	65535	3.16356		536.944	1279.38	1354.07	0.000754		536.944	1308.29	35882.8	0.301791
537.291	1373.34	65535	3.16502		537.291	1262.51	1289.02	0.000268		537.291	1221.55	35041.9	0.2954
537.637	1255.28	65535	3.17196		537.637	1281.79	1231.19	-0.000512		537.637	1168.55	34581.8	0.291946
537.984	1327.57	65535	3.17186		537.984	1255.28	1329.97	0.000756		537.984	1269.74	33601.1	0.282803
538.331	1342.02	65535	3.17339		538.331	1301.06	1363.71	0.000634		538.331	1250.47	33131.3	0.27906
538.678	1320.34	65535	3.1771		538.678	1281.79	1346.84	0.000659		538.678	1233.6	32712.1	0.275766
539.024	1310.7	65535	3.18046		539.024	1272.15	1276.97	4.9e-05		539.024	1209.51	32261.5	0.272278
539.371	1262.51	65535	3.18619		539.371	1332.38	1301.06	-0.000318		539.371	1211.92	31521.9	0.26605
539.717	1267.33	65535	3.1887		539.717	1327.57	1303.47	-0.000245		539.717	1185.41	31360.4	0.265094
540.064	1289.02	65535	3.19025		540.064	1289.02	1322.75	0.000343		540.064	1211.92	30440	0.256987
540.41	1279.38	64048.4	3.12101		540.41	1320.34	1366.12	0.000466		540.41	1197.46	29683.5	0.250792
540.757	1344.43	55266.2	2.68354		540.757	1286.61	1310.7	0.000246		540.757	1209.51	29572.7	0.249936
541.103	1303.47	49934.3	2.42413		541.103	1281.79	1260.1	-0.000221		541.103	1276.97	28621	0.241345
541.449	1289.02	48919.9	2.37654		541.449	1291.42	1248.06	-0.000443		541.449	1209.51	28305.3	0.23938
541.796	1342.02	54591.6	2.65959		541.796	1267.33	1346.84	0.000814		541.796	1264.92	27741.5	0.234149
542.142	1313.11	65385.6	3.20399		542.142	1245.65	1289.02	0.000444		542.142	1236.01	27006.7	0.228179
542.488	1310.7	65535	3.21605		542.488	1252.88	1305.88	0.000544		542.488	1180.59	26968.1	0.228646
542.834	1308.29	65535	3.2216		542.834	1233.6	1315.52	0.000842		542.834	1187.82	25893.6	0.219424
543.18	1301.06	65535	3.22438		543.18	1276.97	1349.25	0.000743		543.18	1238.42	25517.7	0.215798
543.526	1279.38	65535	3.22993		543.526	1317.93	1257.69	-0.00062		543.526	1207.1	25450.2	0.215775
543.872	1264.92	65535	3.23601		543.872	1284.2	1296.24	0.000124		543.872	1250.47	24797.3	0.209925
544.218	1378.16	65535	3.23173		544.218	1243.24	1260.1	0.000174		544.218	1202.28	24228.7	0.205376
544.564	1325.16	65535	3.23904		544.564	1279.38	1375.75	0.000996		544.564	1308.29	23910.6	0.201883
544.91	1284.2	65535	3.24398		544.91	1267.33	1301.06	0.000349		544.91	1284.2	23428.8	0.197969
545.256	1320.34	65535	3.24696		545.256	1276.97	1317.93	0.000424		545.256	1202.28	23108.3	0.196127
545.602	1320.34	65535	3.25056		545.602	1284.2	1322.75	0.0004		545.602	1233.6	22409.6	0.189801
545.948	1279.38	65535	3.25584		545.948	1248.06	1351.66	0.001076		545.948	1264.92	22091.6	0.186854
546.294	1332.38	65535	3.25731		546.294	1298.65	1373.34	0.000776		546.294	1308.29	21843.4	0.184474
546.639	1363.71	65535	3.25956		546.639	1279.38	1296.24	0.000176		546.639	1226.37	21294.1	0.180487
546.985	1301.06	65535	3.26986		546.985	1267.33	1276.97	0.000101		546.985	1243.24	20824.2	0.176494
547.33	1322.75	65535	3.27125		547.33	1250.47	1301.06	0.000528		547.33	1248.06	20730.3	0.175738
547.676	1293.83	65535	3.27637		547.676	1250.47	1303.47	0.000554		547.676	1264.92	19667.7	0.166186
548.022	1260.1	65535	3.28402		548.022	1284.2	1310.7	0.000277		548.022	1216.73	19658.1	0.166835
548.367	1305.88	65535	3.28497		548.367	1238.42	1342.02	0.001086		548.367	1223.96	19031.7	0.161264
548.713	1349.25	65535	3.28852		548.713	1286.61	1260.1	-0.000278		548.713	1248.06	18451	0.156061
549.058	1373.34	65535	3.29204		549.058	1284.2	1252.88	-0.000329		549.058	1202.28	18267.9	0.15504
549.403	1284.2	65535	3.30129		549.403	1233.6	1296.24	0.000659		549.403	1243.24	18096.8	0.15333
549.749	1317.93	65535	3.30576		549.749	1289.02	1298.65	0.000102		549.749	1178.18	17855.9	0.152016
550.094	1317.93	65535	3.30985		550.094	1286.61	1240.83	-0.000483		550.094	1264.92	17113.8	0.144639
550.439	1308.29	65535	3.31628		550.439	1255.28	1262.51	7.6e-05		550.439	1221.55	16793.3	0.142365
550.785	1358.89	65535	3.31845		550.785	1269.74	1286.61	0.000179		550.785	1233.6	16451.2	0.139328
551.13	1262.51	63214.8	3.20931		551.13	1329.97	1279.38	-0.000537		551.13	1243.24	16260.9	0.137748
551.475	1327.57	51832.9	2.62057		551.475	1281.79	1315.52	0.000359		551.475	1274.56	15868.1	0.134076
551.82	1281.79	44493.9	2.24668		551.82	1373.34	1305.88	-0.000719		551.82	1274.56	15564.6	0.131552
552.165	1310.7	39234.3	1.97525		552.165	1286.61	1334.79	0.000514		552.165	1221.55	15034.5	0.127389
552.51	1310.7	33492.7	1.67853		552.51	1332.38	1305.88	-0.000283		552.51	1255.28	15029.7	0.127209
552.855	1325.16	28611.3	1.42647		552.855	1293.83	1332.38	0.000413		552.855	1226.37	14711.6	0.124827
553.2	1286.61	24346.7	1.20728		553.2	1284.2	1315.52	0.000336		553.2	1219.14	14133.4	0.119714
553.545	1329.97	21828.9	1.07465		553.545	1296.24	1313.11	0.000181		553.545	1170.96	13914.1	0.118289
553.89	1310.7	20407.4	1.00322		553.89	1284.2	1260.1	-0.000259		553.89	1269.74	13603.3	0.114725
554.234	1327.57	19231.6	0.942029		554.234	1286.61	1358.89	0.000779		554.234	1221.55	13294.9	0.112479
554.579	1286.61	18352.2	0.899612		554.579	1339.61	1317.93	-0.000234		554.579	1240.83	13061.2	0.110331
554.924	1272.15	17947.4	0.880764		554.924	1291.42	1325.16	0.000365		554.924	1240.83	12683	0.10701
555.268	1291.42	17381.2	0.851391		555.268	1308.29	1313.11	5.2e-05		555.268	1243.24	12666.1	0.107025
555.613	1310.7	16856	0.823488		555.613	1281.79	1320.34	0.000418		555.613	1260.1	12295	0.103504
555.958	1305.88	15701.9	0.764159		555.958	1281.79	1325.16	0.000472		555.958	1291.42	12044.5	0.101066
556.302	1317.93	14357.5	0.693098		556.302	1228.78	1303.47	0.000813		556.302	1219.14	11880.6	0.100342
556.647	1325.16	12764.9	0.608948		556.647	1322.75	1293.83	-0.000315		556.647	1163.73	11418	0.09665
556.991	1320.34	11581.9	0.547593		556.991	1250.47	1233.6	-0.000184		556.991	1170.96	11295.1	0.095662
557.336	1315.52	10533.8	0.492836		557.336	1276.97	1257.69	-0.000211		557.336	1228.78	11121.7	0.09365
557.68	1315.52	9753.15	0.451792		557.68	1272.15	1313.11	0.000449		557.68	1276.97	11056.6	0.09272
558.025	1322.75	9427.88	0.434818		558.025	1279.38	1286.61	7.9e-05		558.025	1187.82	10577.2	0.089189
558.369	1286.61	8813.49	0.404347		558.369	1228.78	1272.15	0.000477		558.369	1240.83	10165.2	0.084888
558.713	1276.97	8717.12	0.400326		558.713	1250.47	1276.97	0.000292		558.713	1274.56	10027.8	0.083394
559.057	1320.34	8560.51	0.390121		559.057	1233.6	1248.06	0.00016		559.057	1195.05	9895.3	0.083007
559.401	1286.61	8266.57	0.377004		559.401	1281.79	1243.24	-0.000427		559.401	1296.24	9517.03	0.078621
559.746	1296.24	8044.9	0.365199		559.746	1248.06	1252.88	5.3e-05		559.746	1216.73	9485.71	0.079231
560.09	1310.7	7866.61	0.355316		560.09	1233.6	1296.24	0.000696		560.09	1113.13	9312.23	0.078683
560.434	1363.71	8025.63	0.3617		560.434	1286.61	1272.15	-0.000161		560.434	1211.92	9085.75	0.075695
560.778	1272.15	7873.84	0.358896		560.778	1329.97	1334.79	5.4e-05		560.778	1178.18	8929.14	0.074611
561.122	1322.75	7844.92	0.355213		561.122	1305.88	1267.33	-0.00043		561.122	1170.96	8688.21	0.072491
561.466	1346.84	7849.74	0.354792		561.466	1289.02	1308.29	0.000215		561.466	1233.6	8283.43	0.068105
561.81	1313.11	8047.31	0.368061		561.81	1267.33	1267.33	0		561.81	1236.01	8252.11	0.067899
562.153	1327.57	8321.98	0.383071		562.153	1317.93	1368.53	0.000568		562.153	1166.14	8117.18	0.067408
562.497	1243.24	9117.08	0.431967		562.497	1332.38	1332.38	0		562.497	1250.47	8220.79	0.067709
562.841	1264.92	10627.8	0.514936		562.841	1293.83	1260.1	-0.00038		562.841	1207.1	7705.18	0.063279
563.185	1301.06	14032.2	0.701494		563.185	1248.06	1207.1	-0.000462		563.185	1301.06	7529.3	0.060765
563.528	1303.47	17345.1	0.885293		563.528	1269.74	1332.38	0.000708		563.528	1305.88	7758.19	0.06305
563.872	1378.16	19424.4	0.997435		563.872	1245.65	1373.34	0.001446		563.872	1168.55	7305.23	0.060057
564.216	1322.75	22041	1.14829		564.216	1228.78	1320.34	0.00104		564.216	1252.88	7143.8	0.057811
564.559	1308.29	25320.1	1.33308		564.559	1279.38	1291.42	0.000137		564.559	1245.65	7057.06	0.057127
564.903	1332.38	29753.4	1.58083		564.903	1293.83	1378.16	0.000961		564.903	1289.02	7020.92	0.056452
565.246	1296.24	32777.1	1.75481		565.246	1284.2	1407.07	0.001403		565.246	1204.69	6736.61	0.0546
565.59	1334.79	35372	1.90178		565.59	1202.28	1339.61	0.001572		565.59	1223.96	6560.73	0.052798
565.933	1289.02	38706.6	2.09362		565.933	1339.61	1252.88	-0.000994		565.933	1197.46	6611.32	0.053636
566.276	1240.83	42308.6	2.30295		566.276	1329.97	1286.61	-0.000498		566.276	1243.24	6192.09	0.049138
566.62	1250.47	45496.2	2.48407		566.62	1221.55	1329.97	0.001247		566.62	1279.38	6281.24	0.049723
566.963	1315.52	48199.5	2.63903		566.963	1262.51	1303.47	0.000472		566.963	1274.56	6069.22	0.047787
567.306	1349.25	51182.4	2.80883		567.306	1296.24	1289.02	-8.3e-05		567.306	1161.32	5953.57	0.047827
567.649	1308.29	53702.6	2.9586		567.649	1279.38	1269.74	-0.000111		567.649	1243.24	5852.37	0.046084
567.993	1281.79	55557.8	3.07008		567.993	1211.92	1236.01	0.000279		567.993	1199.87	5700.58	0.045077
568.336	1293.83	56511.9	3.1298		568.336	1276.97	1325.16	0.00056		568.336	1236.01	5625.89	0.044057
568.679	1305.88	57244.3	3.17518		568.679	1325.16	1339.61	0.000168		568.679	1211.92	5580.11	0.043903
569.022	1375.75	57926.2	3.21768		569.022	1260.1	1257.69	-2.8e-05		569.022	1233.6	5418.68	0.042164
569.365	1346.84	58306.9	3.24432		569.365	1262.51	1296.24	0.000394		569.365	1214.32	5346.4	0.041673
569.708	1320.34	58311.7	3.25403		569.708	1301.06	1262.51	-0.000451		569.708	1185.41	5184.98	0.040435
570.051	1260.1	57873.2	3.2368		570.051	1233.6	1303.47	0.000818		570.051	1233.6	5187.38	0.040026
570.393	1308.29	57728.6	3.23134		570.393	1214.32	1339.61	0.00147		570.393	1207.1	5069.32	0.039167
570.736	1238.42	57461.2	3.22475		570.736	1245.65	1291.42	0.000538		570.736	1262.51	5009.09	0.038049
571.079	1274.56	56658.9	3.18254		571.079	1255.28	1320.34	0.000766		571.079	1272.15	4765.74	0.035546
571.422	1315.52	55415.6	3.11514		571.422	1255.28	1264.92	0.000114		571.422	1228.78	4864.53	0.037068
571.764	1228.78	52367.8	2.94894		571.764	1252.88	1317.93	0.000769		571.764	1197.46	4594.68	0.034687
572.107	1269.74	50201.7	2.82752		572.107	1308.29	1252.88	-0.000656		572.107	1286.61	4686.23	0.034784
572.45	1334.79	50242.7	2.83039		572.45	1305.88	1286.61	-0.000229		572.45	1226.37	4527.22	0.033824
572.792	1390.21	52097.9	2.93663		572.792	1257.69	1264.92	8.6e-05		572.792	1185.41	4334.47	0.032291
573.135	1317.93	53890.5	3.05023		573.135	1289.02	1305.88	0.0002		573.135	1313.11	4447.71	0.032202
573.477	1310.7	53965.2	3.05969		573.477	1276.97	1279.38	2.9e-05		573.477	1276.97	4307.96	0.031186
573.82	1303.47	54516.9	3.09805		573.82	1248.06	1313.11	0.000776		573.82	1211.92	4312.78	0.031965
574.162	1370.93	55015.7	3.12837		574.162	1281.79	1284.2	2.9e-05		574.162	1207.1	4042.93	0.029282
574.504	1310.7	55242.1	3.14911		574.504	1255.28	1342.02	0.001038		574.504	1168.55	3977.88	0.029046
574.847	1303.47	56201.1	3.21157		574.847	1199.87	1303.47	0.001242		574.847	1214.32	3973.06	0.028576
575.189	1279.38	59044.1	3.38472		575.189	1325.16	1320.34	-5.8e-05		575.189	1170.96	3953.78	0.028872
575.531	1344.43	60181.4	3.45308		575.531	1262.51	1334.79	0.000869		575.531	1207.1	3936.92	0.028368
575.873	1276.97	60538	3.48341		575.873	1313.11	1286.61	-0.000319		575.873	1190.23	3799.58	0.027158
576.215	1317.93	60557.2	3.48989		576.215	1289.02	1332.38	0.000523		576.215	1228.78	3683.93	0.02561
576.558	1325.16	60542.8	3.49615		576.558	1276.97	1373.34	0.001166		576.558	1221.55	3609.24	0.02496
576.9	1385.39	60595.8	3.50186		576.9	1260.1	1366.12	0.001285		576.9	1192.64	3630.93	0.025534
577.242	1308.29	60624.7	3.51289		577.242	1207.1	1305.88	0.001199		577.242	1269.74	3640.57	0.024861
577.584	1349.25	60648.8	3.51891		577.584	1272.15	1286.61	0.000176		577.584	1260.1	3544.19	0.023999
577.926	1346.84	60446.4	3.51521		577.926	1325.16	1216.73	-0.001321		577.926	1197.46	3389.99	0.023091
578.267	1337.2	60147.6	3.50334		578.267	1342.02	1291.42	-0.000618		578.267	1219.14	3447.82	0.023507
578.609	1305.88	59906.7	3.49617		578.609	1238.42	1329.97	0.001119		578.609	1269.74	3320.12	0.02166
578.951	1289.02	59723.6	3.49296		578.951	1240.83	1291.42	0.00062		578.951	1211.92	3421.31	0.023385
579.293	1262.51	59528.4	3.4895		579.293	1310.7	1296.24	-0.000177		579.293	1262.51	3298.43	0.021589
579.635	1344.43	59152.6	3.46907		579.635	1284.2	1267.33	-0.000207		579.635	1250.47	3199.65	0.020711
579.976	1226.37	58458.7	3.44083		579.976	1322.75	1243.24	-0.000979		579.976	1207.1	3086.41	0.020006
580.318	1291.42	57735.9	3.39893		580.318	1264.92	1301.06	0.000446		580.318	1154.09	3141.82	0.021194
580.66	1327.57	56798.6	3.34673		580.66	1231.19	1344.43	0.0014		580.66	1240.83	3004.49	0.018841
581.001	1310.7	54632.6	3.22245		581.001	1281.79	1317.93	0.000447		581.001	1178.18	3004.49	0.019543
581.343	1298.65	49958.4	2.94458		581.343	1286.61	1298.65	0.000149		581.343	1262.51	3040.63	0.019052
581.684	1313.11	44879.4	2.64124		581.684	1231.19	1301.06	0.000868		581.684	1216.73	2992.44	0.019062
582.026	1298.65	40566.6	2.38637		582.026	1245.65	1226.37	-0.00024		582.026	1238.42	2908.12	0.017967
582.367	1342.02	37740.4	2.21751		582.367	1284.2	1240.83	-0.000541		582.367	1231.19	2835.83	0.01731
582.708	1276.97	34810.6	2.04671		582.708	1281.79	1279.38	-3e-05		582.708	1192.64	2794.88	0.017315
583.049	1349.25	31731.5	1.85777		583.049	1279.38	1267.33	-0.000151		583.049	1272.15	2741.87	0.015913
583.391	1267.33	27353.6	1.59717		583.391	1243.24	1332.38	0.001118		583.391	1236.01	2703.32	0.015907
583.732	1310.7	22824	1.31979		583.732	1296.24	1298.65	3e-05		583.732	1279.38	2792.47	0.016436
584.073	1361.3	21455.5	1.23477		584.073	1286.61	1281.79	-6.1e-05		584.073	1199.87	2655.13	0.015834
584.414	1356.48	24476.8	1.42339		584.414	1303.47	1329.97	0.000334		584.414	1219.14	2659.95	0.015706
584.755	1279.38	35080.5	2.08586		584.755	1219.14	1325.16	0.00134		584.755	1303.47	2650.31	0.014716
585.096	1329.97	53938.7	3.25226		585.096	1250.47	1308.29	0.000732		585.096	1233.6	2587.67	0.014822
585.438	1310.7	65535	3.97795		585.438	1298.65	1298.65	0		585.438	1250.47	2479.25	0.013476
585.778	1291.42	65535	3.98552		585.778	1293.83	1344.43	0.000643		585.778	1281.79	2464.79	0.012995
586.119	1368.53	65535	3.98732		586.119	1303.47	1378.16	0.000951		586.119	1221.55	2529.84	0.014395
586.46	1255.28	65535	4.00128		586.46	1274.56	1243.24	-0.000399		586.46	1199.87	2443.11	0.013703
586.801	1351.66	65535	4.00424		586.801	1279.38	1272.15	-9.2e-05		586.801	1226.37	2358.78	0.012509
587.142	1368.53	65535	4.00979		587.142	1320.34	1281.79	-0.000494		587.142	1219.14	2259.99	0.011517
587.483	1310.7	65535	4.02135		587.483	1315.52	1378.16	0.000804		587.483	1233.6	2358.78	0.012475
587.823	1325.16	65535	4.0299		587.823	1276.97	1317.93	0.000527		587.823	1185.41	2240.72	0.011727
588.164	1291.42	65535	4.03974		588.164	1308.29	1281.79	-0.000341		588.164	1238.42	2211.81	0.010838
588.505	1327.57	65535	4.04518		588.505	1231.19	1293.83	0.000809		588.505	1228.78	2332.27	0.01231
588.845	1289.02	65535	4.05637		588.845	1243.24	1308.29	0.000842		588.845	1223.96	2228.67	0.011232
589.186	1317.93	65535	4.06064		589.186	1243.24	1291.42	0.000624		589.186	1240.83	2197.35	0.01071
589.526	1286.61	65535	4.07234		589.526	1269.74	1301.06	0.000407		589.526	1245.65	2211.81	0.010843
589.867	1368.53	65535	4.07561		589.867	1358.89	1281.79	-0.001003		589.867	1197.46	2187.71	0.011137
590.207	1327.57	65535	4.08638		590.207	1252.88	1274.56	0.000283		590.207	1245.65	2117.84	0.009829
590.548	1315.52	65535	4.09427		590.548	1301.06	1240.83	-0.000787		590.548	1187.82	2146.75	0.010825
590.888	1344.43	65535	4.101		590.888	1308.29	1320.34	0.000158		590.888	1298.65	2086.52	0.008913
591.228	1289.02	65535	4.11266		591.228	1284.2	1248.06	-0.000474		591.228	1250.47	2050.38	0.009067
591.568	1322.75	65535	4.11889		591.568	1236.01	1298.65	0.000823		591.568	1173.37	2079.29	0.010289
591.909	1368.53	65535	4.12643		591.909	1298.65	1361.3	0.000825		591.909	1185.41	2127.48	0.010727
592.249	1276.97	65535	4.13808		592.249	1276.97	1332.38	0.000731		592.249	1272.15	2050.38	0.008874
592.589	1339.61	65535	4.14522		592.589	1228.78	1308.29	0.001052		592.589	1223.96	1954	0.008347
592.929	1281.79	65535	4.15791		592.929	1274.56	1284.2	0.000128		592.929	1250.47	1905.82	0.007509
593.269	1339.61	65535	4.16314		593.269	1223.96	1313.11	0.001184		593.269	1231.19	1908.22	0.007774
593.609	1387.8	65535	4.16932		593.609	1363.71	1317.93	-0.00061		593.609	1301.06	1934.73	0.007293
593.949	1387.8	65535	4.17852		593.949	1274.56	1291.42	0.000225		593.949	1269.74	1929.91	0.007614
594.289	1334.79	65535	4.19134		594.289	1276.97	1313.11	0.000483		594.289	1211.92	1913.04	0.008105
594.629	1320.34	55483.1	3.54578		594.629	1284.2	1315.52	0.00042		594.629	1192.64	1903.41	0.008239
594.969	1366.12	45423.9	2.89073		594.969	1281.79	1276.97	-6.5e-05		594.969	1226.37	1864.86	0.007418
595.308	1325.16	37817.6	2.40001		595.308	1310.7	1322.75	0.000162		595.308	1223.96	1915.45	0.008052
595.648	1286.61	30714.7	1.93892		595.648	1276.97	1303.47	0.000358		595.648	1226.37	1867.27	0.007477
595.988	1252.88	25332.2	1.59181		595.988	1298.65	1305.88	9.8e-05		595.988	1240.83	1855.22	0.007192
596.327	1303.47	21233.8	1.31977		596.327	1236.01	1310.7	0.001013		596.327	1260.1	1833.53	0.006724
596.667	1358.89	18388.3	1.13065		596.667	1332.38	1332.38	0		596.667	1195.05	1746.8	0.006486
597.007	1390.21	16229.5	0.987329		597.007	1272.15	1286.61	0.000197		597.007	1209.51	1845.58	0.007494
597.346	1269.74	14899.6	0.90865		597.346	1274.56	1262.51	-0.000165		597.346	1190.23	1737.16	0.006456
597.686	1281.79	14188.8	0.863055		597.686	1236.01	1308.29	0.00099		597.686	1226.37	1722.7	0.005876
598.025	1305.88	13176.9	0.795795		598.025	1245.65	1264.92	0.000265		598.025	1267.33	1797.39	0.006292
598.365	1298.65	12545.6	0.755984		598.365	1223.96	1303.47	0.001095		598.365	1293.83	1775.71	0.005735
598.704	1339.61	12042.1	0.721361		598.704	1313.11	1310.7	-3.3e-05		598.704	1211.92	1705.84	0.005895
599.043	1298.65	11858.9	0.713734		599.043	1284.2	1257.69	-0.000367		599.043	1187.82	1660.06	0.005651
599.383	1358.89	11316.8	0.674916		599.383	1262.51	1298.65	0.000502		599.383	1264.92	1631.15	0.004395
599.722	1322.75	10962.7	0.655191		599.722	1272.15	1325.16	0.000738		599.722	1233.6	1722.7	0.005886
600.061	1310.7	10671.1	0.638224		600.061	1291.42	1267.33	-0.000337		600.061	1286.61	1696.2	0.004945
600.4	1363.71	10157.9	0.60133		600.4	1301.06	1289.02	-0.000169		600.4	1209.51	1698.61	0.005922
600.739	1296.24	10109.7	0.604156		600.739	1276.97	1267.33	-0.000135		600.739	1233.6	1686.56	0.005498
601.078	1351.66	9613.41	0.568337		601.078	1310.7	1276.97	-0.000475		601.078	1240.83	1623.92	0.004666
601.417	1363.71	9427.88	0.556299		601.417	1248.06	1284.2	0.000511		601.417	1260.1	1643.19	0.004679
601.756	1296.24	9155.62	0.543931		601.756	1320.34	1231.19	-0.001264		601.756	1168.55	1638.38	0.005757
602.095	1298.65	8731.58	0.516097		602.095	1315.52	1325.16	0.000137		602.095	1240.83	1599.82	0.004414
602.434	1248.06	8476.18	0.503448		602.434	1298.65	1276.97	-0.000309		602.434	1233.6	1582.96	0.004309
602.773	1272.15	8425.58	0.499692		602.773	1301.06	1267.33	-0.000483		602.773	1260.1	1604.64	0.004261
603.112	1296.24	7943.71	0.465936		603.112	1264.92	1349.25	0.001211		603.112	1197.46	1558.87	0.004485
603.451	1349.25	7950.94	0.464182		603.451	1272.15	1209.51	-0.000902		603.451	1197.46	1546.82	0.004349
603.789	1373.34	7541.34	0.435109		603.789	1291.42	1240.83	-0.000731		603.789	1137.22	1554.05	0.005206
604.128	1298.65	7411.24	0.432703		604.128	1322.75	1346.84	0.000349		604.128	1221.55	1493.81	0.003413
604.467	1320.34	7049.83	0.407128		604.467	1291.42	1260.1	-0.000456		604.467	1248.06	1549.23	0.003789
604.805	1334.79	7054.65	0.407622		604.805	1298.65	1221.55	-0.001126		604.805	1195.05	1546.82	0.004439
605.144	1339.61	6893.22	0.397033		605.144	1289.02	1298.65	0.000141		605.144	1245.65	1544.41	0.003782
605.482	1286.61	6705.29	0.388674		605.482	1279.38	1308.29	0.000425		605.482	1243.24	1542	0.003794
605.821	1344.43	6724.57	0.387143		605.821	1252.88	1284.2	0.000462		605.821	1195.05	1537.18	0.004359
606.159	1327.57	6555.91	0.37743		606.159	1274.56	1274.56	0		606.159	1272.15	1520.32	0.003172
606.497	1305.88	6387.25	0.368089		606.497	1298.65	1296.24	-3.6e-05		606.497	1156.5	1469.72	0.004017
606.836	1308.29	6293.29	0.362143		606.836	1305.88	1317.93	0.000179		606.836	1221.55	1544.41	0.004153
607.174	1245.65	6208.96	0.361705		607.174	1269.74	1356.48	0.001295		607.174	1125.18	1486.58	0.004663
607.512	1310.7	6049.94	0.346308		607.512	1245.65	1310.7	0.000974		607.512	1211.92	1397.44	0.0024
607.851	1327.57	5924.65	0.336794		607.851	1262.51	1301.06	0.000579		607.851	1255.28	1455.26	0.002594
608.189	1334.79	5828.28	0.330105		608.189	1284.2	1337.2	0.000798		608.189	1195.05	1513.09	0.004137
608.527	1373.34	5727.08	0.320826		608.527	1243.24	1284.2	0.000618		608.527	1252.88	1501.04	0.003238
608.865	1344.43	5809	0.329917		608.865	1243.24	1329.97	0.001313		608.865	1257.69	1481.77	0.002932
609.203	1351.66	5753.59	0.326158		609.203	1296.24	1272.15	-0.000366		609.203	1269.74	1479.36	0.00275
609.541	1320.34	5611.43	0.318752		609.541	1296.24	1322.75	0.000403		609.541	1276.97	1484.17	0.002725
609.879	1279.38	5478.92	0.312559		609.879	1276.97	1293.83	0.000257		609.879	1199.87	1464.9	0.003493
610.217	1346.84	5457.23	0.306633		610.217	1260.1	1361.3	0.001547		610.217	1233.6	1397.44	0.002164
610.555	1334.79	5413.87	0.304912		610.555	1238.42	1298.65	0.000922		610.555	1262.51	1452.85	0.002519
610.893	1310.7	5310.26	0.299547		610.893	1308.29	1308.29	0		610.893	1276.97	1399.85	0.00163
611.23	1289.02	5433.14	0.31112		611.23	1269.74	1293.83	0.000371		611.23	1286.61	1390.21	0.001377
611.568	1313.11	5584.93	0.321249		611.568	1286.61	1276.97	-0.000148		611.568	1214.32	1428.76	0.002855
611.906	1296.24	5743.95	0.334931		611.906	1329.97	1342.02	0.000186		611.906	1248.06	1460.08	0.002827
612.244	1305.88	5575.29	0.322084		612.244	1293.83	1240.83	-0.000819		612.244	1207.1	1416.71	0.0028
612.581	1284.2	5645.17	0.329244		612.581	1281.79	1301.06	0.000298		612.581	1185.41	1501.04	0.004219
612.919	1390.21	5633.12	0.320708		612.919	1305.88	1286.61	-0.000299		612.919	1137.22	1373.34	0.00316
613.256	1301.06	5669.26	0.330397		613.256	1317.93	1238.42	-0.001232		613.256	1279.38	1387.8	0.001452
613.594	1322.75	5524.7	0.318083		613.594	1329.97	1252.88	-0.001196		613.594	1231.19	1375.75	0.001938
613.931	1310.7	5534.33	0.319897		613.931	1257.69	1221.55	-0.000561		613.931	1226.37	1448.03	0.002973
614.269	1327.57	5570.48	0.321671		614.269	1303.47	1313.11	0.00015		614.269	1240.83	1457.67	0.002911
614.606	1329.97	5553.61	0.320344		614.606	1264.92	1289.02	0.000374		614.606	1257.69	1397.44	0.001877
614.943	1346.84	5599.39	0.322507		614.943	1269.74	1281.79	0.000187		614.943	1199.87	1423.94	0.003009
615.281	1356.48	5731.9	0.331793		615.281	1332.38	1262.51	-0.001086		615.281	1214.32	1380.57	0.002232
615.618	1342.02	5739.13	0.333555		615.618	1274.56	1293.83	0.0003		615.618	1190.23	1342.02	0.002039
615.955	1329.97	6021.03	0.355703		615.955	1151.68	1291.42	0.002171		615.955	1226.37	1366.12	0.001876
616.292	1351.66	6158.36	0.364503		616.292	1209.51	1308.29	0.001535		616.292	1243.24	1310.7	0.000906
616.629	1387.8	6905.27	0.418301		616.629	1240.83	1272.15	0.000487		616.629	1228.78	1363.71	0.001811
616.966	1305.88	8184.65	0.521541		616.966	1289.02	1301.06	0.000187		616.966	1236.01	1380.57	0.001941
617.303	1289.02	9415.84	0.616281		617.303	1272.15	1373.34	0.001572		617.303	1192.64	1327.57	0.001812
617.64	1216.73	10160.3	0.677576		617.64	1286.61	1351.66	0.00101		617.64	1195.05	1325.16	0.001745
617.977	1325.16	10888	0.724245		617.977	1284.2	1257.69	-0.000411		617.977	1255.28	1342.02	0.001163
618.314	1303.47	11355.4	0.761467		618.314	1284.2	1276.97	-0.000112		618.314	1187.82	1332.38	0.001939
618.651	1279.38	11671	0.786866		618.651	1257.69	1387.8	0.002018		618.651	1197.46	1329.97	0.001777
618.988	1279.38	12008.3	0.812342		618.988	1293.83	1404.67	0.001719		618.988	1202.28	1262.51	0.000808
619.325	1296.24	12458.9	0.845101		619.325	1301.06	1303.47	3.7e-05		619.325	1243.24	1382.98	0.001873
619.661	1313.11	13466	0.919854		619.661	1233.6	1243.24	0.000149		619.661	1202.28	1354.07	0.002034
619.998	1354.07	14730.9	1.01236		619.998	1257.69	1303.47	0.00071		619.998	1209.51	1334.79	0.001679
620.334	1303.47	15870.6	1.10204		620.334	1216.73	1305.88	0.001382		620.334	1221.55	1325.16	0.001388
620.671	1284.2	16658.4	1.16287		620.671	1276.97	1358.89	0.001269		620.671	1180.59	1363.71	0.002452
621.008	1305.88	17048.7	1.19042		621.008	1279.38	1305.88	0.000411		621.008	1183	1305.88	0.001645
621.344	1317.93	17937.8	1.2575		621.344	1298.65	1264.92	-0.000523		621.344	1286.61	1310.7	0.000323
621.681	1390.21	18595.6	1.30173		621.681	1250.47	1344.43	0.001457		621.681	1255.28	1375.75	0.001614
622.017	1349.25	19511.1	1.3741		622.017	1272.15	1284.2	0.000187		622.017	1257.69	1305.88	0.000646
622.353	1346.84	20161.7	1.42407		622.353	1308.29	1301.06	-0.000112		622.353	1214.32	1308.29	0.001259
622.69	1291.42	20737.5	1.47178		622.69	1301.06	1303.47	3.7e-05		622.69	1262.51	1301.06	0.000517
623.026	1329.97	20913.4	1.4831		623.026	1320.34	1279.38	-0.000636		623.026	1293.83	1298.65	6.5e-05
623.362	1373.34	21325.4	1.51173		623.362	1289.02	1257.69	-0.000486		623.362	1204.69	1289.02	0.001131
623.698	1358.89	21783.2	1.54815		623.698	1291.42	1274.56	-0.000262		623.698	1173.37	1327.57	0.00207
624.035	1329.97	21563.9	1.53536		624.035	1204.69	1281.79	0.001199		624.035	1223.96	1313.11	0.001198
624.371	1327.57	21607.3	1.53928		624.371	1257.69	1313.11	0.000862		624.371	1228.78	1310.7	0.001101
624.707	1356.48	21621.7	1.54004		624.707	1248.06	1269.74	0.000338		624.707	1228.78	1351.66	0.001653
625.043	1363.71	21062.8	1.49843		625.043	1238.42	1276.97	0.000601		625.043	1156.5	1322.75	0.002239
625.379	1264.92	20164.1	1.43878		625.379	1298.65	1346.84	0.000752		625.379	1195.05	1363.71	0.002273
625.715	1361.3	19248.5	1.36326		625.715	1351.66	1296.24	-0.000865		625.715	1197.46	1325.16	0.001723
626.051	1344.43	19183.4	1.36102		626.051	1291.42	1238.42	-0.000829		626.051	1255.28	1373.34	0.001595
626.386	1303.47	20648.3	1.47842		626.386	1284.2	1264.92	-0.000302		626.386	1250.47	1301.06	0.000685
626.722	1349.25	22293.9	1.60233		626.722	1315.52	1296.24	-0.000302		626.722	1183	1226.37	0.000587
627.058	1274.56	23409.5	1.6958		627.058	1221.55	1325.16	0.001626		627.058	1207.1	1264.92	0.000784
627.394	1334.79	24370.8	1.76763		627.394	1310.7	1327.57	0.000265		627.394	1240.83	1315.52	0.001015
627.73	1329.97	24452.7	1.77574		627.73	1240.83	1293.83	0.000834		627.73	1243.24	1296.24	0.000721
628.065	1368.53	24457.6	1.77665		628.065	1327.57	1284.2	-0.000684		628.065	1276.97	1274.56	-3.3e-05
628.401	1334.79	23703.4	1.72385		628.401	1272.15	1358.89	0.00137		628.401	1262.51	1337.2	0.001019
628.736	1339.61	22595.1	1.64047		628.736	1315.52	1267.33	-0.000762		628.736	1163.73	1286.61	0.001679
629.072	1407.07	22493.9	1.63085		629.072	1209.51	1293.83	0.001336		629.072	1289.02	1264.92	-0.00033
629.407	1337.2	22050.6	1.60423		629.407	1219.14	1257.69	0.000612		629.407	1190.23	1301.06	0.00152
629.743	1315.52	21792.8	1.58895		629.743	1305.88	1351.66	0.000728		629.743	1195.05	1236.01	0.000563
630.078	1303.47	20532.7	1.49468		630.078	1262.51	1317.93	0.000883		630.078	1180.59	1276.97	0.001326
630.414	1303.47	19819.5	1.44196		630.414	1262.51	1325.16	0.001		630.414	1286.61	1334.79	0.000664
630.749	1313.11	19014.8	1.38184		630.749	1260.1	1342.02	0.00131		630.749	1255.28	1332.38	0.001066
631.084	1368.53	18446.2	1.33556		631.084	1310.7	1276.97	-0.00054		631.084	1248.06	1322.75	0.001034
631.419	1382.98	17817.3	1.28861		631.419	1317.93	1286.61	-0.000503		631.419	1252.88	1269.74	0.000234
631.754	1332.38	17321	1.25711		631.754	1245.65	1219.14	-0.000427		631.754	1226.37	1236.01	0.000134
632.089	1298.65	16786.1	1.21988		632.089	1293.83	1291.42	-3.9e-05		632.089	1236.01	1308.29	0.001008
632.425	1320.34	16571.7	1.20445		632.425	1305.88	1264.92	-0.000663		632.425	1228.78	1264.92	0.000505
632.76	1214.32	16340.4	1.19741		632.76	1310.7	1276.97	-0.000547		632.76	1214.32	1240.83	0.000371
633.095	1322.75	15930.8	1.15865		633.095	1233.6	1344.43	0.001801		633.095	1257.69	1195.05	-0.00088
633.43	1267.33	15668.2	1.14491		633.43	1291.42	1301.06	0.000157		633.43	1248.06	1317.93	0.000984
633.765	1361.3	15769.4	1.14853		633.765	1322.75	1245.65	-0.001259		633.765	1252.88	1252.88	0
634.099	1339.61	15453.7	1.12806		634.099	1303.47	1209.51	-0.001539		634.099	1276.97	1279.38	3.4e-05
634.434	1308.29	14745.4	1.0764		634.434	1262.51	1250.47	-0.000198		634.434	1238.42	1228.78	-0.000137
634.769	1329.97	13054	0.94158		634.769	1233.6	1269.74	0.000595		634.769	1243.24	1279.38	0.000514
635.104	1322.75	11001.2	0.779131		635.104	1276.97	1293.83	0.000278		635.104	1250.47	1262.51	0.000172
635.438	1257.69	8907.46	0.617329		635.438	1329.97	1255.28	-0.001235		635.438	1252.88	1228.78	-0.000344
635.773	1257.69	7924.43	0.539621		635.773	1303.47	1298.65	-8e-05		635.773	1267.33	1276.97	0.000138
636.108	1293.83	7404.01	0.495502		636.108	1337.2	1327.57	-0.00016		636.108	1168.55	1252.88	0.001211
636.442	1243.24	6770.34	0.449389		636.442	1286.61	1320.34	0.000562		636.442	1209.51	1313.11	0.001492
636.777	1303.47	6505.31	0.424387		636.777	1339.61	1315.52	-0.000403		636.777	1175.78	1264.92	0.001288
637.111	1291.42	6182.46	0.400009		637.111	1308.29	1252.88	-0.000929		637.111	1209.51	1291.42	0.001186
637.446	1363.71	6088.49	0.387485		637.446	1322.75	1286.61	-0.000607		637.446	1274.56	1250.47	-0.00035
637.78	1317.93	6127.04	0.395486		637.78	1274.56	1310.7	0.000609		637.78	1192.64	1195.05	3.5e-05
638.114	1269.74	6127.04	0.400629		638.114	1274.56	1305.88	0.000529		638.114	1252.88	1260.1	0.000106
638.449	1332.38	6059.58	0.390858		638.449	1303.47	1310.7	0.000122		638.449	1264.92	1291.42	0.000388
638.783	1291.42	6025.85	0.392564		638.783	1298.65	1281.79	-0.000287		638.783	1175.78	1284.2	0.001592
639.117	1298.65	6040.3	0.394037		639.117	1269.74	1293.83	0.00041		639.117	1219.14	1226.37	0.000106
639.451	1334.79	5963.2	0.385577		639.451	1267.33	1320.34	0.000905		639.451	1231.19	1236.01	7.1e-05
639.785	1291.42	6134.27	0.404693		639.785	1252.88	1298.65	0.000784		639.785	1231.19	1276.97	0.000677
640.12	1226.37	5912.61	0.392811		640.12	1291.42	1354.07	0.001076		640.12	1209.51	1339.61	0.001931
640.454	1358.89	6018.62	0.391819		640.454	1240.83	1296.24	0.000955		640.454	1228.78	1327.57	0.001471
640.788	1310.7	5980.07	0.393712		640.788	1226.37	1303.47	0.001332		640.788	1243.24	1199.87	-0.000647
641.121	1257.69	6057.17	0.405714		641.121	1250.47	1305.88	0.00096		641.121	1219.14	1305.88	0.001298
641.455	1329.97	5883.69	0.386124		641.455	1301.06	1322.75	0.000377		641.455	1190.23	1207.1	0.000253
641.789	1363.71	5787.32	0.376159		641.789	1226.37	1289.02	0.001091		641.789	1236.01	1252.88	0.000254
642.123	1281.79	5782.5	0.383997		642.123	1289.02	1334.79	0.0008		642.123	1211.92	1243.24	0.000473
642.457	1351.66	5582.52	0.362077		642.457	1255.28	1226.37	-0.000507		642.457	1269.74	1211.92	-0.000876
642.791	1332.38	5377.73	0.347185		642.791	1308.29	1298.65	-0.000169		642.791	1281.79	1269.74	-0.000183
643.124	1313.11	5435.55	0.354848		643.124	1255.28	1320.34	0.001147		643.124	1221.55	1264.92	0.000661
643.458	1301.06	5189.79	0.335866		643.458	1310.7	1250.47	-0.001066		643.458	1197.46	1320.34	0.001879
643.792	1301.06	5394.59	0.354634		643.792	1291.42	1248.06	-0.00077		643.792	1236.01	1243.24	0.000111
644.125	1296.24	5189.79	0.338094		644.125	1301.06	1296.24	-8.6e-05		644.125	1274.56	1301.06	0.000407
644.459	1308.29	4987.41	0.320428		644.459	1269.74	1269.74	0		644.459	1281.79	1248.06	-0.00052
644.792	1286.61	5078.96	0.331416		644.792	1240.83	1236.01	-8.6e-05		644.792	1233.6	1183	-0.000783
645.125	1296.24	4912.72	0.316992		645.125	1305.88	1260.1	-0.000822		645.125	1211.92	1197.46	-0.000224
645.459	1286.61	4828.39	0.31133		645.459	1301.06	1255.28	-0.000824		645.459	1197.46	1315.52	0.001838
645.792	1291.42	4698.28	0.300452		645.792	1315.52	1301.06	-0.000261		645.792	1301.06	1238.42	-0.000978
646.126	1310.7	4462.16	0.278864		646.126	1279.38	1260.1	-0.000349		646.126	1185.41	1199.87	0.000226
646.459	1320.34	4291.1	0.263683		646.459	1296.24	1255.28	-0.000745		646.459	1250.47	1197.46	-0.000833
646.792	1344.43	4240.5	0.257795		646.792	1269.74	1231.19	-0.000703		646.792	1260.1	1221.55	-0.000608
647.125	1354.07	4235.68	0.257269		647.125	1214.32	1252.88	0.000705		647.125	1276.97	1221.55	-0.000876
647.458	1269.74	4014.02	0.245776		647.458	1257.69	1262.51	8.8e-05		647.458	1228.78	1233.6	7.6e-05
647.791	1327.57	4095.94	0.248677		647.791	1296.24	1305.88	0.000177		647.791	1223.96	1231.19	0.000115
648.125	1293.83	4201.95	0.262102		648.125	1351.66	1296.24	-0.001023		648.125	1240.83	1289.02	0.000769
648.457	1315.52	4006.79	0.243295		648.457	1255.28	1313.11	0.001071		648.457	1245.65	1170.96	-0.001196
648.79	1313.11	3965.83	0.240487		648.79	1276.97	1298.65	0.000403		648.79	1240.83	1284.2	0.000696
649.123	1303.47	3888.73	0.235118		649.123	1257.69	1329.97	0.001347		649.123	1149.27	1269.74	0.00194
649.456	1329.97	3852.59	0.230102		649.456	1211.92	1245.65	0.00063		649.456	1223.96	1272.15	0.000778
649.789	1358.89	3951.38	0.237144		649.789	1248.06	1305.88	0.001084		649.789	1187.82	1187.82	0
650.122	1308.29	3956.19	0.243071		650.122	1308.29	1231.19	-0.00145		650.122	1219.14	1209.51	-0.000157
650.454	1329.97	4023.66	0.248142		650.454	1238.42	1216.73	-0.000409		650.454	1199.87	1190.23	-0.000157
650.787	1305.88	4045.34	0.253148		650.787	1325.16	1269.74	-0.001049		650.787	1272.15	1211.92	-0.000986
651.12	1342.02	4120.03	0.257543		651.12	1315.52	1308.29	-0.000137		651.12	1178.18	1183	7.9e-05
651.452	1337.2	4240.5	0.269993		651.452	1267.33	1329.97	0.001194		651.452	1209.51	1286.61	0.00127
651.785	1257.69	4307.96	0.284516		651.785	1238.42	1313.11	0.001427		651.785	1245.65	1137.22	-0.001791
652.117	1334.79	4298.32	0.277333		652.117	1296.24	1272.15	-0.000462		652.117	1260.1	1168.55	-0.001517
652.45	1334.79	4353.74	0.28343		652.45	1315.52	1214.32	-0.001946		652.45	1291.42	1228.78	-0.001041
652.782	1303.47	4293.51	0.281681		652.782	1332.38	1303.47	-0.000558		652.782	1252.88	1262.51	0.000161
653.115	1332.38	4291.1	0.279519		653.115	1221.55	1291.42	0.001352		653.115	1243.24	1202.28	-0.000685
653.447	1354.07	4486.26	0.296746		653.447	1252.88	1202.28	-0.000982		653.447	1293.83	1257.69	-0.000606
653.779	1327.57	4373.02	0.28954		653.779	1289.02	1262.51	-0.000516		653.779	1255.28	1223.96	-0.000527
654.112	1276.97	4322.42	0.290463		654.112	1255.28	1252.88	-4.7e-05		654.112	1240.83	1296.24	0.000936
654.444	1281.79	4435.66	0.301633		654.444	1284.2	1291.42	0.000142		654.444	1226.37	1272.15	0.000775
654.776	1366.12	4418.79	0.292955		654.776	1289.02	1308.29	0.000379		654.776	1175.78	1219.14	0.000737
655.108	1337.2	4483.85	0.302949		655.108	1344.43	1267.33	-0.001521		655.108	1255.28	1197.46	-0.000986
655.44	1308.29	4375.42	0.296335		655.44	1197.46	1310.7	0.002242		655.44	1243.24	1173.37	-0.001195
655.772	1363.71	4411.57	0.295394		655.772	1260.1	1240.83	-0.000383		655.772	1274.56	1238.42	-0.00062
656.104	1291.42	4510.35	0.313006		656.104	1276.97	1279.38	4.8e-05		656.104	1248.06	1267.33	0.000332
656.436	1255.28	4401.93	0.306962		656.436	1252.88	1329.97	0.001541		656.436	1243.24	1245.65	4.2e-05
656.768	1346.84	4454.93	0.304306		656.768	1308.29	1190.23	-0.002368		656.768	1238.42	1221.55	-0.000292
657.1	1298.65	4464.57	0.311088		657.1	1228.78	1240.83	0.000243		657.1	1255.28	1149.27	-0.001844
657.432	1274.56	4399.52	0.308027		657.432	1329.97	1173.37	-0.003163		657.432	1207.1	1216.73	0.000168
657.764	1269.74	4365.79	0.306201		657.764	1351.66	1231.19	-0.002441		657.764	1257.69	1240.83	-0.000295
658.095	1322.75	4271.82	0.292818		658.095	1296.24	1240.83	-0.001127		658.095	1255.28	1199.87	-0.000974
658.427	1329.97	4286.28	0.294382		658.427	1303.47	1281.79	-0.000442		658.427	1308.29	1248.06	-0.001062
658.759	1233.6	4139.31	0.290307		658.759	1332.38	1267.33	-0.001332		658.759	1197.46	1303.47	0.001875
659.09	1332.38	4134.49	0.280906		659.09	1228.78	1289.02	0.001237		659.09	1170.96	1236.01	0.001155
659.422	1313.11	4076.66	0.277847		659.422	1322.75	1320.34	-5e-05		659.422	1245.65	1178.18	-0.001201
659.753	1317.93	4062.21	0.276943		659.753	1238.42	1248.06	0.000199		659.753	1252.88	1207.1	-0.000818
660.085	1281.79	3905.6	0.265564		660.085	1315.52	1236.01	-0.001649		660.085	1240.83	1276.97	0.000648
660.416	1320.34	3785.13	0.250265		660.416	1245.65	1276.97	0.000652		660.416	1236.01	1243.24	0.00013
660.747	1368.53	3828.5	0.250626		660.747	1243.24	1281.79	0.000805		660.747	1255.28	1178.18	-0.001391
661.079	1407.07	3748.99	0.239305		661.079	1291.42	1380.57	0.001866		661.079	1163.73	1187.82	0.000436
661.41	1274.56	3662.25	0.244889		661.41	1286.61	1317.93	0.000658		661.41	1202.28	1257.69	0.001006
661.741	1339.61	3724.89	0.245397		661.741	1272.15	1248.06	-0.000508		661.741	1207.1	1255.28	0.000878
662.073	1339.61	3517.69	0.224838		662.073	1255.28	1303.47	0.001019		662.073	1255.28	1204.69	-0.000925
662.404	1351.66	3568.28	0.229574		662.404	1252.88	1310.7	0.001227		662.404	1197.46	1233.6	0.000663
662.735	1296.24	3570.69	0.236435		662.735	1252.88	1267.33	0.000308		662.735	1267.33	1223.96	-0.000798
663.066	1322.75	3575.51	0.235037		663.066	1327.57	1346.84	0.000412		663.066	1223.96	1219.14	-8.9e-05
663.397	1329.97	3611.65	0.238861		663.397	1284.2	1238.42	-0.000982		663.397	1180.59	1245.65	0.001206
663.728	1346.84	3452.63	0.221241		663.728	1211.92	1303.47	0.001971		663.728	1226.37	1231.19	9e-05
664.059	1310.7	3512.87	0.232211		664.059	1296.24	1240.83	-0.001197		664.059	1223.96	1276.97	0.00099
664.39	1250.47	3416.49	0.229219		664.39	1274.56	1272.15	-5.2e-05		664.39	1219.14	1276.97	0.001084
664.721	1310.7	3363.49	0.218008		664.721	1221.55	1226.37	0.000105		664.721	1279.38	1262.51	-0.000317
665.051	1298.65	3534.55	0.238264		665.051	1286.61	1281.79	-0.000105		665.051	1264.92	1170.96	-0.001773
665.382	1390.21	3493.59	0.224962		665.382	1298.65	1248.06	-0.001109		665.382	1236.01	1209.51	-0.000502
665.713	1284.2	3368.31	0.223642		665.713	1243.24	1303.47	0.001324		665.713	1223.96	1281.79	0.001099
666.043	1337.2	3616.47	0.245475		666.043	1260.1	1262.51	5.3e-05		666.043	1257.69	1233.6	-0.000459
666.374	1262.51	3871.87	0.281905		666.374	1289.02	1284.2	-0.000107		666.374	1231.19	1255.28	0.000461
666.705	1286.61	4370.61	0.334391		666.705	1243.24	1281.79	0.000856		666.705	1223.96	1226.37	4.6e-05
667.035	1325.16	4972.95	0.396692		667.035	1276.97	1209.51	-0.001503		667.035	1192.64	1236.01	0.000835
667.366	1313.11	5228.34	0.427402		667.366	1233.6	1272.15	0.000862		667.366	1185.41	1260.1	0.001444
667.696	1382.98	5476.51	0.44836		667.696	1257.69	1248.06	-0.000216		667.696	1245.65	1240.83	-9.3e-05
668.027	1298.65	5751.18	0.489103		668.027	1281.79	1255.28	-0.000596		668.027	1209.51	1223.96	0.000281
668.357	1329.97	5794.55	0.492259		668.357	1238.42	1281.79	0.00098		668.357	1211.92	1151.68	-0.001176
668.687	1301.06	5900.56	0.508945		668.687	1260.1	1250.47	-0.000218		668.687	1276.97	1144.45	-0.002596
669.017	1334.79	6057.17	0.524046		669.017	1313.11	1250.47	-0.001424		669.017	1228.78	1183	-0.000899
669.348	1320.34	6341.48	0.559294		669.348	1322.75	1327.57	0.00011		669.348	1187.82	1166.14	-0.000428
669.678	1267.33	6235.46	0.555233		669.678	1339.61	1317.93	-0.000497		669.678	1192.64	1236.01	0.000858
670.008	1329.97	6375.21	0.565621		670.008	1356.48	1226.37	-0.002988		670.008	1252.88	1202.28	-0.001004
670.338	1363.71	6500.49	0.577857		670.338	1243.24	1284.2	0.000944		670.338	1202.28	1236.01	0.000672
670.668	1317.93	6567.96	0.592667		670.668	1187.82	1255.28	0.00156		670.668	1211.92	1192.64	-0.000385
670.998	1291.42	6505.31	0.590324		670.998	1298.65	1291.42	-0.000168		670.998	1257.69	1192.64	-0.001304
671.328	1346.84	6269.19	0.55926		671.328	1315.52	1269.74	-0.001066		671.328	1183	1183	0
671.658	1317.93	6514.95	0.592589		671.658	1291.42	1248.06	-0.001013		671.658	1228.78	1264.92	0.00073
671.988	1313.11	6469.17	0.589637		671.988	1279.38	1236.01	-0.001016		671.988	1214.32	1173.37	-0.000829
672.318	1296.24	6387.25	0.584108		672.318	1202.28	1281.79	0.001869		672.318	1202.28	1187.82	-0.000294
672.648	1370.93	6502.9	0.590839		672.648	1226.37	1313.11	0.002046		672.648	1219.14	1223.96	9.8e-05
672.977	1291.42	6416.17	0.591645		672.977	1298.65	1262.51	-0.000855		672.977	1216.73	1236.01	0.000394
673.307	1264.92	6423.39	0.597486		673.307	1303.47	1327.57	0.000572		673.307	1255.28	1281.79	0.000544
673.637	1327.57	6425.8	0.592528		673.637	1298.65	1329.97	0.000746		673.637	1269.74	1233.6	-0.000744
673.966	1281.79	6194.5	0.572988		673.966	1325.16	1245.65	-0.0019		673.966	1231.19	1156.5	-0.001542
674.296	1301.06	6254.74	0.579638		674.296	1269.74	1276.97	0.000173		674.296	1327.57	1228.78	-0.002047
674.625	1305.88	6049.94	0.556967		674.625	1207.1	1264.92	0.001391		674.625	1298.65	1236.01	-0.001302
674.955	1378.16	5553.61	0.491608		674.955	1243.24	1274.56	0.000756		674.955	1113.13	1245.65	0.002763
675.284	1291.42	5001.86	0.438391		675.284	1207.1	1223.96	0.000408		675.284	1195.05	1178.18	-0.000353
675.614	1317.93	4375.42	0.362454		675.614	1276.97	1276.97	0		675.614	1325.16	1243.24	-0.001719
675.943	1363.71	4307.96	0.350162		675.943	1301.06	1262.51	-0.000939		675.943	1226.37	1190.23	-0.000761
676.272	1310.7	4038.11	0.325507		676.272	1197.46	1190.23	-0.000177		676.272	1228.78	1236.01	0.000153
676.602	1310.7	3780.31	0.295643		676.602	1298.65	1168.55	-0.003191		676.602	1187.82	1238.42	0.001072
676.931	1284.2	3681.52	0.28808		676.931	1245.65	1264.92	0.000475		676.931	1276.97	1192.64	-0.001794
677.26	1313.11	3715.26	0.289705		677.26	1209.51	1260.1	0.00125		677.26	1252.88	1122.77	-0.002778
677.589	1272.15	3671.89	0.29017		677.589	1296.24	1276.97	-0.000478		677.589	1219.14	1187.82	-0.000671
677.918	1276.97	3561.06	0.277218		677.918	1351.66	1233.6	-0.002936		677.918	1170.96	1231.19	0.001294
678.247	1269.74	3464.68	0.267457		678.247	1310.7	1209.51	-0.002526		678.247	1248.06	1211.92	-0.00078
678.576	1267.33	3452.63	0.267224		678.576	1260.1	1308.29	0.001207		678.576	1183	1240.83	0.001252
678.905	1284.2	3512.87	0.273512		678.905	1274.56	1245.65	-0.000727		678.905	1211.92	1240.83	0.000628
679.234	1346.84	3457.45	0.259949		679.234	1344.43	1279.38	-0.001642		679.234	1219.14	1221.55	5.3e-05
679.563	1308.29	3517.69	0.272888		679.563	1289.02	1272.15	-0.000427		679.563	1221.55	1166.14	-0.001212
679.892	1289.02	3551.42	0.280481		679.892	1337.2	1264.92	-0.001836		679.892	1226.37	1245.65	0.000423
680.22	1315.52	3736.94	0.301204		680.22	1296.24	1296.24	0		680.22	1221.55	1236.01	0.000318
680.549	1310.7	3768.26	0.306536		680.549	1219.14	1260.1	0.001047		680.549	1308.29	1223.96	-0.001862
680.878	1284.2	3963.42	0.335246		680.878	1267.33	1281.79	0.000371		680.878	1231.19	1221.55	-0.000214
681.206	1313.11	4144.12	0.355358		681.206	1267.33	1264.92	-6.2e-05		681.206	1214.32	1267.33	0.001178
681.535	1322.75	4310.37	0.376144		681.535	1279.38	1298.65	0.000497		681.535	1173.37	1161.32	-0.000269
681.864	1279.38	4230.86	0.37263		681.864	1274.56	1255.28	-0.000499		681.864	1223.96	1122.77	-0.002262
682.192	1358.89	4377.83	0.382227		682.192	1305.88	1228.78	-0.002		682.192	1158.91	1250.47	0.002053
682.521	1284.2	4385.06	0.393722		682.521	1337.2	1308.29	-0.000752		682.521	1264.92	1272.15	0.000163
682.849	1305.88	4353.74	0.388115		682.849	1257.69	1267.33	0.000251		682.849	1221.55	1166.14	-0.001249
683.177	1303.47	4457.34	0.402813		683.177	1269.74	1267.33	-6.3e-05		683.177	1252.88	1245.65	-0.000163
683.506	1289.02	4493.48	0.410446		683.506	1325.16	1264.92	-0.001581		683.506	1187.82	1204.69	0.000383
683.834	1339.61	4613.95	0.42082		683.834	1284.2	1233.6	-0.001332		683.834	1209.51	1178.18	-0.000713
684.162	1286.61	4493.48	0.413498		684.162	1274.56	1236.01	-0.001018		684.162	1195.05	1214.32	0.00044
684.49	1346.84	4464.57	0.40315		684.49	1293.83	1236.01	-0.001532		684.49	1219.14	1221.55	5.5e-05
684.819	1395.03	4488.67	0.401356		684.819	1325.16	1250.47	-0.001985		684.819	1250.47	1267.33	0.000387
685.147	1303.47	4459.75	0.410765		685.147	1322.75	1238.42	-0.002249		685.147	1238.42	1245.65	0.000167
685.475	1269.74	4515.17	0.423669		685.475	1250.47	1199.87	-0.001353		685.475	1202.28	1228.78	0.000613
685.803	1346.84	4483.85	0.411004		685.803	1221.55	1337.2	0.003104		685.803	1219.14	1219.14	0
686.131	1293.83	4541.67	0.426872		686.131	1346.84	1204.69	-0.003828		686.131	1170.96	1202.28	0.000729
686.459	1351.66	4522.4	0.418266		686.459	1320.34	1281.79	-0.001042		686.459	1204.69	1236.01	0.000732
686.786	1329.97	4575.4	0.429647		686.786	1219.14	1276.97	0.001568		686.786	1305.88	1260.1	-0.001073
687.114	1363.71	4491.07	0.415209		687.114	1293.83	1255.28	-0.001049		687.114	1284.2	1202.28	-0.001926
687.442	1334.79	4589.86	0.43357		687.442	1298.65	1248.06	-0.001381		687.442	1238.42	1236.01	-5.7e-05
687.77	1320.34	4452.52	0.418451		687.77	1245.65	1284.2	0.001055		687.77	1279.38	1252.88	-0.000627
688.097	1433.58	4544.08	0.416798		688.097	1255.28	1298.65	0.001191		688.097	1301.06	1190.23	-0.00263
688.425	1354.07	4469.39	0.418738		688.425	1291.42	1197.46	-0.002588		688.425	1260.1	1216.73	-0.001032
688.753	1320.34	4324.83	0.405109		688.753	1272.15	1226.37	-0.001265		688.753	1264.92	1219.14	-0.001093
689.08	1303.47	4283.87	0.403014		689.08	1274.56	1291.42	0.000467		689.08	1274.56	1248.06	-0.000635
689.408	1262.51	3985.11	0.369158		689.408	1255.28	1226.37	-0.000803		689.408	1238.42	1214.32	-0.000578
689.735	1346.84	3883.91	0.345011		689.735	1342.02	1291.42	-0.00141		689.735	1204.69	1199.87	-0.000116
690.063	1327.57	3700.8	0.323456		690.063	1279.38	1276.97	-6.7e-05		690.063	1223.96	1207.1	-0.000407
690.39	1332.38	3751.4	0.330803		690.39	1250.47	1231.19	-0.00054		690.39	1216.73	1240.83	0.000583
690.717	1327.57	3715.26	0.327671		690.717	1291.42	1289.02	-6.8e-05		690.717	1211.92	1190.23	-0.000527
691.045	1276.97	3688.75	0.331894		691.045	1264.92	1317.93	0.001494		691.045	1236.01	1166.14	-0.001703
691.372	1281.79	3669.48	0.329768		691.372	1291.42	1219.14	-0.002045		691.372	1238.42	1267.33	0.000707
691.699	1337.2	3664.66	0.32239		691.699	1257.69	1279.38	0.000615		691.699	1252.88	1175.78	-0.001891
692.026	1327.57	3628.52	0.31975		692.026	1233.6	1197.46	-0.001029		692.026	1207.1	1226.37	0.000474
692.354	1262.51	3505.64	0.312783		692.354	1214.32	1267.33	0.001514		692.354	1279.38	1209.51	-0.001725
692.681	1327.57	3686.34	0.329968		692.681	1303.47	1255.28	-0.001381		692.681	1216.73	1240.83	0.000597
693.008	1313.11	3592.38	0.319881		693.008	1250.47	1284.2	0.00097		693.008	1269.74	1192.64	-0.001916
693.335	1356.48	3443	0.293701		693.335	1276.97	1274.56	-6.9e-05		693.335	1245.65	1207.1	-0.000961
693.661	1370.93	3479.14	0.297765		693.661	1243.24	1245.65	7e-05		693.661	1149.27	1156.5	0.000181
693.988	1337.2	3399.63	0.292165		693.988	1240.83	1248.06	0.00021		693.988	1240.83	1190.23	-0.001269
694.315	1320.34	3382.76	0.293041		694.315	1317.93	1260.1	-0.001683		694.315	1262.51	1240.83	-0.000546
694.642	1337.2	3353.85	0.287425		694.642	1284.2	1303.47	0.000563		694.642	1226.37	1269.74	0.001094
694.969	1274.56	3334.57	0.294381		694.969	1233.6	1289.02	0.001622		694.969	1269.74	1195.05	-0.00189
695.296	1315.52	3158.69	0.264294		695.296	1305.88	1223.96	-0.002407		695.296	1214.32	1202.28	-0.000306
695.622	1363.71	3055.09	0.243275		695.622	1231.19	1245.65	0.000426		695.622	1231.19	1223.96	-0.000184
695.949	1344.43	2999.67	0.23883		695.949	1262.51	1236.01	-0.000783		695.949	1161.32	1154.09	-0.000185
696.275	1385.39	2968.35	0.229163		696.275	1303.47	1238.42	-0.00193		696.275	1175.78	1284.2	0.002779
696.602	1329.97	2985.22	0.240325		696.602	1337.2	1190.23	-0.004372		696.602	1180.59	1245.65	0.001672
696.928	1322.75	2900.89	0.230065		696.928	1272.15	1197.46	-0.002231		696.928	1233.6	1255.28	0.00056
697.255	1373.34	2985.22	0.235731		697.255	1250.47	1310.7	0.001805		697.255	1197.46	1161.32	-0.000936
697.581	1305.88	2855.11	0.227167		697.581	1202.28	1209.51	0.000217		697.581	1214.32	1178.18	-0.000938
697.908	1293.83	2980.4	0.248132		697.908	1286.61	1257.69	-0.000872		697.908	1264.92	1183	-0.002134
698.234	1361.3	2994.85	0.241107		698.234	1260.1	1291.42	0.000947		698.234	1245.65	1156.5	-0.00233
698.56	1363.71	2859.93	0.221532		698.56	1332.38	1178.18	-0.004678		698.56	1209.51	1216.73	0.000189
698.886	1344.43	2886.43	0.229012		698.886	1231.19	1199.87	-0.000953		698.886	1192.64	1146.86	-0.001204
699.213	1317.93	2855.11	0.229058		699.213	1289.02	1245.65	-0.001324		699.213	1223.96	1139.63	-0.002225
699.539	1289.02	2859.93	0.234594		699.539	1284.2	1226.37	-0.001769		699.539	1216.73	1214.32	-6.4e-05
699.865	1361.3	2922.57	0.233997		699.865	1223.96	1272.15	0.00148		699.865	1264.92	1226.37	-0.001023
700.191	1315.52	2881.61	0.235393		700.191	1276.97	1226.37	-0.001558		700.191	1284.2	1197.46	-0.002308
700.517	1378.16	2806.92	0.215338		700.517	1334.79	1262.51	-0.002232		700.517	1269.74	1180.59	-0.002379
700.843	1373.34	2874.38	0.226943		700.843	1233.6	1272.15	0.001194		700.843	1214.32	1238.42	0.000645
701.169	1315.52	2896.07	0.239746		701.169	1223.96	1281.79	0.001797		701.169	1221.55	1214.32	-0.000194
701.494	1325.16	2804.51	0.224957		701.494	1320.34	1257.69	-0.001952		701.494	1236.01	1202.28	-0.000908
701.82	1334.79	2787.65	0.221622		701.82	1276.97	1233.6	-0.001355		701.82	1240.83	1269.74	0.000781
702.146	1354.07	2831.02	0.226028		702.146	1211.92	1267.33	0.001738		702.146	1231.19	1264.92	0.000914
702.472	1368.53	3002.08	0.250679		702.472	1245.65	1262.51	0.00053		702.472	1226.37	1202.28	-0.000655
702.798	1310.7	2917.75	0.247406		702.798	1293.83	1286.61	-0.000228		702.798	1214.32	1214.32	0
703.123	1262.51	2790.06	0.235963		703.123	1289.02	1252.88	-0.001144		703.123	1262.51	1170.96	-0.002504
703.449	1260.1	2715.37	0.225461		703.449	1231.19	1245.65	0.000459		703.449	1207.1	1245.65	0.001058
703.774	1303.47	2840.65	0.239035		703.774	1276.97	1322.75	0.001458		703.774	1149.27	1168.55	0.000531
704.1	1305.88	2720.18	0.220528		704.1	1298.65	1255.28	-0.001385		704.1	1166.14	1219.14	0.001463
704.425	1279.38	2818.97	0.240929		704.425	1281.79	1305.88	0.000772		704.425	1252.88	1284.2	0.000868
704.751	1317.93	2816.56	0.235318		704.751	1264.92	1289.02	0.000775		704.751	1180.59	1223.96	0.001206
705.076	1281.79	2768.37	0.234197		705.076	1238.42	1279.38	0.001322		705.076	1264.92	1175.78	-0.002487
705.401	1378.16	2802.1	0.225137		705.401	1286.61	1267.33	-0.000624		705.401	1327.57	1236.01	-0.002563
705.727	1279.38	2686.45	0.2233		705.727	1286.61	1223.96	-0.002037		705.727	1269.74	1257.69	-0.000339
706.052	1339.61	2753.92	0.225234		706.052	1329.97	1252.88	-0.002516		706.052	1238.42	1243.24	0.000136
706.377	1344.43	2780.42	0.229407		706.377	1349.25	1197.46	-0.004968		706.377	1231.19	1226.37	-0.000136
706.702	1339.61	2679.22	0.214852		706.702	1248.06	1332.38	0.002771		706.702	1209.51	1197.46	-0.000342
707.027	1363.71	2737.05	0.220882		707.027	1293.83	1257.69	-0.001191		707.027	1240.83	1197.46	-0.001235
707.352	1303.47	2734.64	0.230884		707.352	1305.88	1291.42	-0.000478		707.352	1240.83	1180.59	-0.001721
707.677	1329.97	2717.77	0.224656		707.677	1243.24	1216.73	-0.000879		707.677	1190.23	1228.78	0.001105
708.002	1327.57	2751.51	0.231154		708.002	1269.74	1187.82	-0.002725		708.002	1257.69	1236.01	-0.000623
708.327	1344.43	2744.28	0.228016		708.327	1356.48	1255.28	-0.003377		708.327	1211.92	1240.83	0.000834
708.652	1344.43	2633.45	0.210686		708.652	1325.16	1226.37	-0.003308		708.652	1248.06	1269.74	0.000628
708.977	1358.89	2657.54	0.212791		708.977	1252.88	1269.74	0.000566		708.977	1233.6	1240.83	0.00021
709.302	1349.25	2679.22	0.218569		709.302	1303.47	1303.47	0		709.302	1199.87	1163.73	-0.001052
709.626	1339.61	2672	0.219694		709.626	1296.24	1279.38	-0.00057		709.626	1264.92	1231.19	-0.000985
709.951	1317.93	2737.05	0.234666		709.951	1216.73	1248.06	0.001061		709.951	1226.37	1214.32	-0.000353
710.276	1346.84	2712.96	0.226516		710.276	1342.02	1250.47	-0.00311		710.276	1219.14	1199.87	-0.000566
710.6	1310.7	2611.76	0.216549		710.6	1315.52	1279.38	-0.001232		710.6	1250.47	1173.37	-0.002272
710.925	1366.12	2693.68	0.221598		710.925	1313.11	1209.51	-0.003543		710.925	1243.24	1250.47	0.000214
711.249	1325.16	2647.9	0.221602		711.249	1293.83	1151.68	-0.004879		711.249	1245.65	1243.24	-7.1e-05
711.574	1315.52	2688.86	0.230899		711.574	1363.71	1236.01	-0.004399		711.574	1161.32	1209.51	0.001435
711.898	1349.25	2684.04	0.225135		711.898	1257.69	1231.19	-0.000916		711.898	1231.19	1226.37	-0.000144
712.223	1361.3	2638.27	0.216091		712.223	1248.06	1202.28	-0.001587		712.223	1209.51	1240.83	0.000939
712.547	1315.52	2662.36	0.228843		712.547	1228.78	1274.56	0.001594		712.547	1197.46	1173.37	-0.000725
712.871	1262.51	2549.12	0.219311		712.871	1231.19	1286.61	0.001935		712.871	1240.83	1178.18	-0.001891
713.195	1346.84	2611.76	0.216411		713.195	1262.51	1289.02	0.000929		713.195	1190.23	1166.14	-0.00073
713.52	1269.74	2631.04	0.233775		713.52	1250.47	1250.47	0		713.52	1185.41	1163.73	-0.000659
713.844	1366.12	2558.76	0.205571		713.844	1289.02	1267.33	-0.000766		713.844	1236.01	1236.01	0
714.168	1344.43	2717.77	0.237552		714.168	1281.79	1238.42	-0.001537		714.168	1202.28	1252.88	0.00155
714.492	1274.56	2582.85	0.227195		714.492	1245.65	1293.83	0.001714		714.492	1214.32	1260.1	0.001408
714.816	1262.51	2606.94	0.234253		714.816	1320.34	1308.29	-0.00043		714.816	1257.69	1267.33	0.000297
715.14	1305.88	2618.99	0.229609		715.14	1279.38	1245.65	-0.001208		715.14	1233.6	1231.19	-7.5e-05
715.464	1358.89	2662.36	0.228596		715.464	1289.02	1214.32	-0.002684		715.464	1199.87	1185.41	-0.000449
715.788	1351.66	2628.63	0.224805		715.788	1317.93	1252.88	-0.002346		715.788	1281.79	1183	-0.003079
716.112	1305.88	2575.62	0.224288		716.112	1245.65	1291.42	0.001657		716.112	1221.55	1231.19	0.000301
716.435	1361.3	2599.72	0.219535		716.435	1264.92	1351.66	0.00315		716.435	1226.37	1260.1	0.001059
716.759	1255.28	2631.04	0.24473		716.759	1209.51	1219.14	0.000351		716.759	1289.02	1214.32	-0.002353
717.083	1361.3	2631.04	0.226586		717.083	1260.1	1262.51	8.8e-05		717.083	1262.51	1257.69	-0.000152
717.406	1317.93	2486.47	0.20925		717.406	1301.06	1320.34	0.000707		717.406	1211.92	1310.7	0.003132
717.73	1289.02	2580.44	0.232099		717.73	1214.32	1272.15	0.002129		717.73	1238.42	1178.18	-0.001917
718.054	1342.02	2544.3	0.216771		718.054	1313.11	1243.24	-0.002581		718.054	1231.19	1207.1	-0.000769
718.377	1344.43	2645.49	0.235413		718.377	1301.06	1199.87	-0.003751		718.377	1197.46	1197.46	0
718.701	1334.79	2546.71	0.220151		718.701	1325.16	1245.65	-0.002959		718.701	1202.28	1245.65	0.001395
719.024	1298.65	2517.8	0.22232		719.024	1236.01	1211.92	-0.0009		719.024	1281.79	1291.42	0.000311
719.347	1373.34	2515.39	0.208947		719.347	1207.1	1267.33	0.002258		719.347	1248.06	1238.42	-0.000312
719.671	1296.24	2503.34	0.221566		719.671	1245.65	1279.38	0.001269		719.671	1279.38	1289.02	0.000313
719.994	1289.02	2515.39	0.225904		719.994	1313.11	1245.65	-0.002546		719.994	1219.14	1236.01	0.00055
720.317	1260.1	2525.02	0.233774		720.317	1228.78	1291.42	0.002372		720.317	1329.97	1238.42	-0.002996
720.64	1332.38	2539.48	0.22385		720.64	1233.6	1209.51	-0.000915		720.64	1166.14	1142.04	-0.000791
720.963	1354.07	2447.93	0.203537		720.963	1255.28	1257.69	9.2e-05		720.963	1274.56	1221.55	-0.001746
721.286	1276.97	2474.43	0.223525		721.286	1276.97	1337.2	0.002304		721.286	1178.18	1197.46	0.000637
721.61	1315.52	2469.61	0.216229		721.61	1238.42	1293.83	0.002127		721.61	1219.14	1219.14	0
721.933	1279.38	2438.29	0.217862		721.933	1245.65	1207.1	-0.001485		721.933	1195.05	1192.64	-8e-05
722.256	1322.75	2443.11	0.211265		722.256	1257.69	1226.37	-0.00121		722.256	1207.1	1195.05	-0.000402
722.578	1264.92	2481.66	0.230364		722.578	1276.97	1233.6	-0.001682		722.578	1293.83	1243.24	-0.001696
722.901	1296.24	2409.38	0.21149		722.901	1298.65	1238.42	-0.002345		722.901	1231.19	1170.96	-0.002026
723.224	1308.29	2392.51	0.206834		723.224	1301.06	1260.1	-0.001601		723.224	1262.51	1269.74	0.000244
723.547	1289.02	2414.19	0.215539		723.547	1349.25	1252.88	-0.003782		723.547	1202.28	1276.97	0.002533
723.87	1252.88	2479.25	0.23574		723.87	1274.56	1262.51	-0.000474		723.87	1190.23	1156.5	-0.001148
724.192	1289.02	2491.29	0.231967		724.192	1187.82	1267.33	0.003143		724.192	1173.37	1199.87	0.000905
724.515	1291.42	2544.3	0.242771		724.515	1233.6	1286.61	0.002104		724.515	1248.06	1170.96	-0.002645
724.838	1327.57	2505.75	0.229136		724.838	1209.51	1236.01	0.001056		724.838	1197.46	1192.64	-0.000166
725.16	1380.57	2435.88	0.20609		725.16	1269.74	1291.42	0.000868		725.16	1248.06	1264.92	0.000583
725.483	1378.16	2404.56	0.20129		725.483	1267.33	1274.56	0.00029		725.483	1260.1	1195.05	-0.002259
725.805	1361.3	2464.79	0.217229		725.805	1197.46	1269.74	0.002915		725.805	1243.24	1250.47	0.000252
726.128	1315.52	2491.29	0.232455		726.128	1207.1	1257.69	0.002049		726.128	1238.42	1204.69	-0.001181
726.45	1375.75	2435.88	0.21037		726.45	1202.28	1187.82	-0.000588		726.45	1301.06	1245.65	-0.001947
726.772	1325.16	2397.33	0.21349		726.772	1308.29	1260.1	-0.001966		726.772	1219.14	1231.19	0.000425
727.095	1305.88	2346.73	0.208139		727.095	1284.2	1281.79	-9.9e-05		727.095	1248.06	1260.1	0.000427
727.417	1264.92	2353.96	0.218668		727.417	1238.42	1219.14	-0.000793		727.417	1175.78	1238.42	0.002227
727.739	1334.79	2378.05	0.210366		727.739	1291.42	1250.47	-0.001692		727.739	1211.92	1238.42	0.000946
728.061	1358.89	2344.32	0.199534		728.061	1289.02	1197.46	-0.003798		728.061	1226.37	1101.08	-0.004492
728.383	1361.3	2303.36	0.191547		728.383	1243.24	1236.01	-0.000301		728.383	1231.19	1199.87	-0.001128
728.705	1308.29	2370.82	0.216927		728.705	1255.28	1260.1	0.000202		728.705	1183	1149.27	-0.001219
729.027	1382.98	2310.59	0.190099		729.027	1358.89	1286.61	-0.003035		729.027	1233.6	1170.96	-0.002273
729.349	1286.61	2368.42	0.222689		729.349	1264.92	1223.96	-0.001727		729.349	1281.79	1197.46	-0.003074
729.671	1281.79	2356.37	0.221935		729.671	1293.83	1276.97	-0.000714		729.671	1219.14	1202.28	-0.000617
729.993	1378.16	2443.11	0.220873		729.993	1334.79	1334.79	0		729.993	1190.23	1187.82	-8.8e-05
730.315	1303.47	2339.5	0.215864		730.315	1276.97	1276.97	0		730.315	1248.06	1221.55	-0.000978
730.636	1334.79	2315.41	0.204981		730.636	1255.28	1226.37	-0.001238		730.636	1274.56	1264.92	-0.000357
730.958	1257.69	2416.6	0.243472		730.958	1289.02	1233.6	-0.002385		730.958	1223.96	1192.64	-0.001165
731.28	1334.79	2276.86	0.198652		731.28	1264.92	1250.47	-0.000625		731.28	1216.73	1187.82	-0.00108
731.602	1329.97	2322.64	0.210104		731.602	1276.97	1264.92	-0.000522		731.602	1207.1	1149.27	-0.002167
731.923	1267.33	2366.01	0.233474		731.923	1286.61	1289.02	0.000105		731.923	1211.92	1257.69	0.001722
732.245	1363.71	2361.19	0.212625		732.245	1289.02	1272.15	-0.000737		732.245	1243.24	1260.1	0.000637
732.566	1322.75	2337.09	0.217136		732.566	1293.83	1209.51	-0.003698		732.566	1211.92	1158.91	-0.002009
732.888	1342.02	2459.97	0.240456		732.888	1248.06	1183	-0.002867		732.888	1276.97	1204.69	-0.002753
733.209	1433.58	2293.72	0.185825		733.209	1260.1	1192.64	-0.002986		733.209	1238.42	1260.1	0.000829
733.531	1313.11	2264.81	0.206451		733.531	1267.33	1281.79	0.000643		733.531	1238.42	1221.55	-0.000648
733.852	1317.93	2238.31	0.20041		733.852	1219.14	1305.88	0.00387		733.852	1223.96	1238.42	0.000557
734.173	1264.92	2317.82	0.230331		734.173	1260.1	1262.51	0.000108		734.173	1223.96	1226.37	9.3e-05
734.494	1327.57	2291.32	0.21155		734.494	1281.79	1245.65	-0.001625		734.494	1233.6	1170.96	-0.002435
734.815	1332.38	2380.46	0.231122		734.815	1248.06	1245.65	-0.000109		734.815	1284.2	1240.83	-0.001693
735.137	1346.84	2361.19	0.224636		735.137	1356.48	1272.15	-0.003826		735.137	1221.55	1190.23	-0.001228
735.458	1325.16	2276.86	0.211843		735.458	1272.15	1279.38	0.00033		735.458	1248.06	1173.37	-0.002944
735.779	1325.16	2353.96	0.230175		735.779	1329.97	1216.73	-0.005191		735.779	1216.73	1170.96	-0.001813
736.1	1322.75	2259.99	0.21061		736.1	1236.01	1250.47	0.000666		736.1	1260.1	1248.06	-0.000479
736.421	1387.8	2296.13	0.204857		736.421	1272.15	1296.24	0.001113		736.421	1231.19	1146.86	-0.003368
736.742	1337.2	2247.95	0.20625		736.742	1327.57	1202.28	-0.005813		736.742	1231.19	1199.87	-0.001256
737.062	1315.52	2240.72	0.210441		737.062	1231.19	1238.42	0.000337		737.062	1199.87	1296.24	0.003881
737.383	1339.61	2238.31	0.205422		737.383	1298.65	1238.42	-0.002821		737.383	1269.74	1240.83	-0.00117
737.704	1380.57	2238.31	0.196976		737.704	1334.79	1240.83	-0.004421		737.704	1274.56	1180.59	-0.003821
738.025	1274.56	2255.18	0.226158		738.025	1320.34	1190.23	-0.006148		738.025	1236.01	1185.41	-0.002066
738.345	1327.57	2346.73	0.236215		738.345	1274.56	1276.97	0.000114		738.345	1183	1233.6	0.002076
738.666	1279.38	2221.44	0.219256		738.666	1257.69	1264.92	0.000345		738.666	1238.42	1199.87	-0.001589
738.987	1298.65	2190.12	0.208305		738.987	1281.79	1207.1	-0.003576		738.987	1257.69	1197.46	-0.002492
739.307	1301.06	2250.36	0.222821		739.307	1301.06	1322.75	0.001043		739.307	1185.41	1192.64	0.0003
739.628	1286.61	2245.54	0.22611		739.628	1334.79	1291.42	-0.002095		739.628	1221.55	1195.05	-0.001107
739.948	1286.61	2291.32	0.237975		739.948	1310.7	1322.75	0.000585		739.948	1180.59	1183	0.000101
740.268	1274.56	2178.07	0.214986		740.268	1303.47	1272.15	-0.001527		740.268	1223.96	1211.92	-0.000508
740.589	1334.79	2252.77	0.219468		740.589	1279.38	1274.56	-0.000236		740.589	1262.51	1250.47	-0.00051
740.909	1329.97	2259.99	0.223345		740.909	1358.89	1267.33	-0.004505		740.909	1226.37	1199.87	-0.001127
741.229	1320.34	2178.07	0.206854		741.229	1334.79	1313.11	-0.001071		741.229	1248.06	1279.38	0.001337
741.55	1332.38	2216.62	0.214291		741.55	1344.43	1257.69	-0.004307		741.55	1166.14	1284.2	0.005066
741.87	1315.52	2298.54	0.239099		741.87	1286.61	1308.29	0.001081		741.87	1204.69	1168.55	-0.001556
742.19	1351.66	2228.67	0.214522		742.19	1281.79	1236.01	-0.002294		742.19	1240.83	1190.23	-0.002191
742.51	1354.07	2151.57	0.195926		742.51	1274.56	1317.93	0.002183		742.51	1296.24	1195.05	-0.004402
742.83	1356.48	2238.31	0.217637		742.83	1284.2	1284.2	0		742.83	1151.68	1272.15	0.005264
743.15	1325.16	2185.3	0.213343		743.15	1243.24	1269.74	0.001347		743.15	1264.92	1166.14	-0.004338
743.47	1301.06	2117.84	0.203542		743.47	1310.7	1216.73	-0.004798		743.47	1183	1163.73	-0.00085
743.79	1291.42	2204.58	0.228664		743.79	1334.79	1281.79	-0.002719		743.79	1298.65	1245.65	-0.00235
744.11	1356.48	2245.54	0.223879		744.11	1255.28	1238.42	-0.00087		744.11	1255.28	1154.09	-0.004512
744.429	1305.88	2235.9	0.23534		744.429	1180.59	1248.06	0.003498		744.429	1192.64	1178.18	-0.000648
744.749	1373.34	2149.16	0.197353		744.749	1298.65	1243.24	-0.002888		744.749	1209.51	1185.41	-0.001085
745.069	1279.38	2161.21	0.22553		745.069	1272.15	1248.06	-0.001262		745.069	1267.33	1248.06	-0.000873
745.389	1301.06	2125.07	0.211927		745.389	1264.92	1228.78	-0.001904		745.389	1214.32	1211.92	-0.00011
745.708	1301.06	2219.03	0.237186		745.708	1298.65	1293.83	-0.000255		745.708	1204.69	1183	-0.000992
746.028	1387.8	2214.22	0.214615		746.028	1339.61	1238.42	-0.005384		746.028	1236.01	1170.96	-0.002991
746.347	1325.16	2139.52	0.212527		746.347	1276.97	1303.47	0.001417		746.347	1248.06	1178.18	-0.003229
746.667	1269.74	2202.17	0.244637		746.667	1264.92	1305.88	0.002202		746.667	1178.18	1207.1	0.001343
746.986	1255.28	2199.76	0.249286		746.986	1276.97	1223.96	-0.002866		746.986	1245.65	1178.18	-0.003153
747.305	1289.02	2096.16	0.214124		747.305	1255.28	1233.6	-0.001179		747.305	1281.79	1154.09	-0.005998
747.625	1308.29	2132.3	0.219694		747.625	1260.1	1233.6	-0.001448		747.625	1228.78	1223.96	-0.000227
747.944	1289.02	2206.99	0.246142		747.944	1284.2	1223.96	-0.003309		747.944	1180.59	1276.97	0.004576
748.263	1382.98	2108.2	0.195579		748.263	1231.19	1276.97	0.002529		748.263	1245.65	1250.47	0.00023
748.583	1346.84	2146.75	0.216906		748.583	1339.61	1238.42	-0.005622		748.583	1233.6	1170.96	-0.003008
748.902	1317.93	2105.79	0.214892		748.902	1315.52	1257.69	-0.003231		748.902	1250.47	1204.69	-0.002211
749.221	1303.47	2100.97	0.218781		749.221	1320.34	1245.65	-0.004198		749.221	1195.05	1238.42	0.002107
749.54	1284.2	2100.97	0.225337		749.54	1250.47	1166.14	-0.004767		749.54	1221.55	1260.1	0.001883
749.859	1385.39	2081.7	0.193302		749.859	1293.83	1221.55	-0.004111		749.859	1238.42	1226.37	-0.000592
750.178	1361.3	2122.66	0.212544		750.178	1269.74	1272.15	0.000138		750.178	1252.88	1168.55	-0.004168
750.497	1293.83	2100.97	0.226545		750.497	1281.79	1209.51	-0.004157		750.497	1272.15	1255.28	-0.000838
750.816	1267.33	2079.29	0.229156		750.816	1399.85	1279.38	-0.006966		750.816	1214.32	1156.5	-0.00289
751.135	1298.65	2079.29	0.221525		751.135	1260.1	1231.19	-0.001681		751.135	1211.92	1284.2	0.003632
751.453	1375.75	2137.12	0.217318		751.453	1293.83	1223.96	-0.004086		751.453	1161.32	1175.78	0.000731
751.772	1363.71	2035.92	0.192762		751.772	1301.06	1223.96	-0.00453		751.772	1207.1	1199.87	-0.000367
752.091	1351.66	2202.17	0.245308		752.091	1303.47	1293.83	-0.00057		752.091	1238.42	1248.06	0.000492
752.409	1305.88	2144.34	0.243068		752.409	1305.88	1223.96	-0.004866		752.409	1231.19	1187.82	-0.002226
752.728	1339.61	2050.38	0.207098		752.728	1272.15	1228.78	-0.002589		752.728	1274.56	1166.14	-0.005594
753.047	1289.02	2161.21	0.255482		753.047	1219.14	1195.05	-0.001446		753.047	1257.69	1202.28	-0.002874
753.365	1339.61	2139.52	0.235375		753.365	1317.93	1291.42	-0.001598		753.365	1163.73	1233.6	0.00364
753.683	1339.61	2069.65	0.215839		753.683	1296.24	1296.24	0		753.683	1216.73	1209.51	-0.000378
754.002	1291.42	2057.61	0.227451		754.002	1255.28	1219.14	-0.002198		754.002	1248.06	1197.46	-0.00266
754.32	1269.74	2117.84	0.252995		754.32	1243.24	1296.24	0.00324		754.32	1245.65	1163.73	-0.004327
754.639	1274.56	2156.39	0.264049		754.639	1286.61	1286.61	0		754.639	1199.87	1178.18	-0.00115
754.957	1325.16	2043.15	0.215743		754.957	1305.88	1248.06	-0.00356		754.957	1233.6	1221.55	-0.000641
755.275	1243.24	2088.93	0.255136		755.275	1250.47	1248.06	-0.000149		755.275	1187.82	1286.61	0.005277
755.593	1342.02	2137.12	0.240657		755.593	1269.74	1209.51	-0.003735		755.593	1139.63	1207.1	0.003616
755.911	1322.75	2016.65	0.210596		755.911	1296.24	1274.56	-0.001348		755.911	1197.46	1313.11	0.006215
756.229	1252.88	2125.07	0.265479		756.229	1284.2	1291.42	0.000451		756.229	1190.23	1231.19	0.002207
756.548	1291.42	2072.06	0.238018		756.548	1334.79	1308.29	-0.001656		756.548	1301.06	1178.18	-0.006634
756.866	1368.53	2093.75	0.221668		756.866	1286.61	1252.88	-0.002112		756.866	1209.51	1199.87	-0.000522
757.184	1305.88	1987.73	0.208739		757.184	1269.74	1180.59	-0.005591		757.184	1223.96	1252.88	0.001567
757.501	1378.16	2093.75	0.219336		757.501	1276.97	1269.74	-0.000454		757.501	1233.6	1252.88	0.001046
757.819	1329.97	2113.02	0.240213		757.819	1349.25	1296.24	-0.003332		757.819	1248.06	1170.96	-0.004188
758.137	1342.02	2122.66	0.23978		758.137	1308.29	1252.88	-0.003487		758.137	1221.55	1226.37	0.000262
758.455	1339.61	2081.7	0.228079		758.455	1339.61	1219.14	-0.007586		758.455	1163.73	1233.6	0.003802
758.773	1305.88	2052.79	0.229651		758.773	1236.01	1214.32	-0.001366		758.773	1296.24	1221.55	-0.004066
759.09	1296.24	2047.97	0.231136		759.09	1298.65	1260.1	-0.002429		759.09	1231.19	1211.92	-0.001049
759.408	1358.89	2096.16	0.226727		759.408	1248.06	1226.37	-0.001366		759.408	1211.92	1298.65	0.004723
759.725	1344.43	2002.19	0.20209		759.725	1313.11	1197.46	-0.00728		759.725	1233.6	1204.69	-0.001573
760.043	1368.53	2011.83	0.197603		760.043	1276.97	1286.61	0.000607		760.043	1202.28	1231.19	0.001573
760.361	1317.93	1992.55	0.20708		760.361	1248.06	1199.87	-0.003031		760.361	1248.06	1178.18	-0.003798
760.678	1284.2	2069.65	0.24107		760.678	1279.38	1236.01	-0.002727		760.678	1219.14	1219.14	0
760.995	1339.61	2086.52	0.228983		760.995	1329.97	1238.42	-0.005751		760.995	1199.87	1190.23	-0.000523
761.313	1320.34	2067.24	0.228696		761.313	1238.42	1202.28	-0.002267		761.313	1236.01	1226.37	-0.000523
761.63	1351.66	2060.02	0.216773		761.63	1243.24	1272.15	0.001813		761.63	1216.73	1269.74	0.002872
761.947	1346.84	2105.79	0.231909		761.947	1262.51	1240.83	-0.001358		761.947	1190.23	1202.28	0.000652
762.264	1264.92	2117.84	0.260216		762.264	1245.65	1286.61	0.00256		762.264	1211.92	1187.82	-0.001302
762.581	1310.7	2209.4	0.273737		762.581	1276.97	1199.87	-0.004812		762.581	1170.96	1233.6	0.003379
762.899	1289.02	2231.08	0.286425		762.899	1281.79	1329.97	0.003002		762.899	1291.42	1207.1	-0.00454
763.216	1262.51	2272.04	0.306469		763.216	1303.47	1255.28	-0.002997		763.216	1170.96	1199.87	0.001554
763.533	1325.16	2204.58	0.266577		763.533	1308.29	1274.56	-0.002095		763.533	1192.64	1168.55	-0.001293
763.85	1296.24	2274.45	0.296092		763.85	1317.93	1264.92	-0.003287		763.85	1250.47	1199.87	-0.002712
764.167	1293.83	2250.36	0.28901		764.167	1329.97	1233.6	-0.005966		764.167	1197.46	1240.83	0.00232
764.483	1305.88	2272.04	0.291594		764.483	1274.56	1269.74	-0.000298		764.483	1245.65	1216.73	-0.001545
764.8	1373.34	2257.58	0.266528		764.8	1303.47	1195.05	-0.006696		764.8	1250.47	1199.87	-0.0027
765.117	1390.21	2204.58	0.245064		765.117	1279.38	1238.42	-0.002525		765.117	1238.42	1236.01	-0.000128
765.434	1342.02	2325.05	0.29559		765.434	1245.65	1248.06	0.000148		765.434	1276.97	1260.1	-0.000898
765.75	1315.52	2445.52	0.339215		765.75	1231.19	1216.73	-0.000889		765.75	1187.82	1250.47	0.00333
766.067	1339.61	2481.66	0.342683		766.067	1308.29	1296.24	-0.000741		766.067	1202.28	1204.69	0.000128
766.384	1313.11	2484.07	0.351126		766.384	1310.7	1267.33	-0.002664		766.384	1204.69	1228.78	0.001279
766.7	1349.25	2476.84	0.337962		766.7	1207.1	1289.02	0.00503		766.7	1238.42	1199.87	-0.002046
767.017	1325.16	2373.23	0.314031		767.017	1262.51	1231.19	-0.001923		767.017	1267.33	1209.51	-0.003068
767.333	1313.11	2375.64	0.318206		767.333	1202.28	1132.41	-0.004287		767.333	1240.83	1168.55	-0.003833
767.65	1327.57	2488.88	0.347852		767.65	1236.01	1248.06	0.000739		767.65	1226.37	1245.65	0.001022
767.966	1346.84	2486.47	0.341276		767.966	1264.92	1236.01	-0.001774		767.966	1219.14	1243.24	0.001278
768.282	1366.12	2411.78	0.313313		768.282	1267.33	1276.97	0.000592		768.282	1195.05	1315.52	0.006391
768.599	1298.65	2496.11	0.358933		768.599	1243.24	1315.52	0.004439		768.599	1197.46	1223.96	0.001407
768.915	1320.34	2426.24	0.331694		768.915	1303.47	1279.38	-0.001481		768.915	1267.33	1202.28	-0.003455
769.231	1301.06	2459.97	0.348061		769.231	1248.06	1257.69	0.000593		769.231	1267.33	1202.28	-0.003459
769.547	1385.39	2474.43	0.327164		769.547	1255.28	1264.92	0.000593		769.547	1228.78	1250.47	0.001153
769.863	1375.75	2520.21	0.344063		769.863	1274.56	1166.14	-0.006678		769.863	1238.42	1228.78	-0.000513
770.179	1313.11	2621.4	0.393792		770.179	1269.74	1262.51	-0.000446		770.179	1238.42	1204.69	-0.001798
770.495	1303.47	2522.62	0.367585		770.495	1262.51	1267.33	0.000298		770.495	1236.01	1183	-0.00283
770.811	1339.61	2409.38	0.32329		770.811	1238.42	1264.92	0.001641		770.811	1211.92	1190.23	-0.00116
771.127	1339.61	2344.32	0.303897		771.127	1279.38	1303.47	0.001493		771.127	1315.52	1231.19	-0.004516
771.443	1327.57	2240.72	0.276716		771.443	1313.11	1214.32	-0.006133		771.443	1223.96	1195.05	-0.001551
771.759	1272.15	2416.6	0.347556		771.759	1207.1	1240.83	0.002099		771.759	1264.92	1226.37	-0.002073
772.074	1332.38	2320.23	0.300634		772.074	1293.83	1274.56	-0.001202		772.074	1240.83	1190.23	-0.002726
772.39	1378.16	2233.49	0.260913		772.39	1308.29	1289.02	-0.001205		772.39	1337.2	1187.82	-0.008068
772.706	1421.53	2264.81	0.258193		772.706	1264.92	1252.88	-0.000756		772.706	1180.59	1180.59	0
773.021	1308.29	2329.87	0.313621		773.021	1346.84	1267.33	-0.005001		773.021	1238.42	1144.45	-0.005108
773.337	1346.84	2300.95	0.293938		773.337	1289.02	1257.69	-0.001977		773.337	1231.19	1183	-0.002629
773.653	1303.47	2363.6	0.327927		773.653	1269.74	1216.73	-0.003359		773.653	1262.51	1185.41	-0.004223
773.968	1334.79	2286.5	0.295369		773.968	1346.84	1197.46	-0.009499		773.968	1199.87	1219.14	0.001059
774.284	1279.38	2221.44	0.29328		774.284	1245.65	1274.56	0.001844		774.284	1228.78	1185.41	-0.002391
774.599	1310.7	2185.3	0.273289		774.599	1255.28	1289.02	0.002159		774.599	1219.14	1228.78	0.000533
774.914	1329.97	2223.85	0.28049		774.914	1199.87	1243.24	0.002788		774.914	1301.06	1274.56	-0.001473
775.23	1317.93	2202.17	0.278627		775.23	1240.83	1305.88	0.0042		775.23	1255.28	1223.96	-0.001748
775.545	1276.97	2108.2	0.263005		775.545	1327.57	1221.55	-0.006872		775.545	1146.86	1264.92	0.006614
775.86	1317.93	2127.48	0.257185		775.86	1334.79	1228.78	-0.0069		775.86	1228.78	1166.14	-0.003524
776.175	1310.7	2197.35	0.282762		776.175	1298.65	1197.46	-0.006612		776.175	1211.92	1209.51	-0.000136
776.49	1409.48	2182.89	0.247774		776.49	1255.28	1248.06	-0.000474		776.49	1231.19	1204.69	-0.001503
776.805	1349.25	2216.62	0.279058		776.805	1228.78	1238.42	0.000635		776.805	1250.47	1272.15	0.001235
777.12	1370.93	2161.21	0.255326		777.12	1262.51	1308.29	0.00303		777.12	1190.23	1221.55	0.001792
777.435	1332.38	2146.75	0.264414		777.435	1221.55	1291.42	0.004648		777.435	1262.51	1204.69	-0.003324
777.75	1329.97	2117.84	0.256992		777.75	1267.33	1289.02	0.001449		777.75	1228.78	1228.78	0
778.065	1366.12	2202.17	0.274149		778.065	1233.6	1308.29	0.005018		778.065	1214.32	1223.96	0.00056
778.38	1387.8	2211.81	0.271583		778.38	1245.65	1211.92	-0.002278		778.38	1231.19	1233.6	0.000141
778.695	1255.28	2187.71	0.308783		778.695	1260.1	1185.41	-0.005068		778.695	1260.1	1223.96	-0.002119
779.009	1296.24	2023.88	0.242227		779.009	1276.97	1250.47	-0.001808		779.009	1221.55	1195.05	-0.001562
779.324	1310.7	2052.79	0.248172		779.324	1301.06	1219.14	-0.005613		779.324	1226.37	1238.42	0.000713
779.639	1325.16	2004.6	0.228407		779.639	1281.79	1262.51	-0.001328		779.639	1279.38	1199.87	-0.004733
779.953	1346.84	1968.46	0.210093		779.953	1281.79	1199.87	-0.005673		779.953	1170.96	1236.01	0.003893
780.268	1325.16	1985.32	0.224445		780.268	1248.06	1202.28	-0.003189		780.268	1289.02	1214.32	-0.004496
780.582	1252.88	2096.16	0.288205		780.582	1289.02	1236.01	-0.003712		780.582	1272.15	1276.97	0.000292
780.897	1248.06	2064.83	0.280769		780.897	1238.42	1284.2	0.003224		780.897	1243.24	1173.37	-0.004253
781.211	1279.38	2040.74	0.26312		781.211	1255.28	1267.33	0.000853		781.211	1279.38	1243.24	-0.002212
781.525	1308.29	2074.47	0.266302		781.525	1308.29	1262.51	-0.00326		781.525	1243.24	1238.42	-0.000297
781.84	1332.38	2026.28	0.242598		781.84	1216.73	1248.06	0.002244		781.84	1264.92	1226.37	-0.002386
782.154	1267.33	2113.02	0.297332		782.154	1279.38	1298.65	0.001388		782.154	1161.32	1231.19	0.00435
782.468	1356.48	2033.51	0.239447		782.468	1228.78	1339.61	0.008031		782.468	1226.37	1190.23	-0.002263
782.782	1325.16	2110.61	0.279586		782.782	1344.43	1219.14	-0.009137		782.782	1260.1	1192.64	-0.004252
783.096	1279.38	2047.97	0.275305		783.096	1332.38	1223.96	-0.007957		783.096	1211.92	1146.86	-0.004126
783.41	1274.56	2113.02	0.302333		783.41	1252.88	1248.06	-0.000356		783.41	1204.69	1231.19	0.001692
783.724	1260.1	2072.06	0.294495		783.724	1322.75	1245.65	-0.005729		783.724	1272.15	1202.28	-0.004487
784.038	1351.66	2052.79	0.255862		784.038	1274.56	1264.92	-0.000721		784.038	1255.28	1209.51	-0.002958
784.352	1337.2	2031.1	0.254819		784.352	1279.38	1255.28	-0.001813		784.352	1226.37	1183	-0.00282
784.666	1303.47	1982.92	0.251144		784.666	1257.69	1214.32	-0.003284		784.666	1185.41	1245.65	0.003942
784.98	1368.53	1893.77	0.195465		784.98	1296.24	1243.24	-0.004041		784.98	1209.51	1221.55	0.000794
785.294	1334.79	1992.55	0.246453		785.294	1289.02	1170.96	-0.009063		785.294	1158.91	1173.37	0.000959
785.608	1322.75	1980.51	0.248176		785.608	1255.28	1245.65	-0.000745		785.608	1267.33	1236.01	-0.002093
785.921	1255.28	2031.1	0.294719		785.921	1308.29	1163.73	-0.011251		785.921	1142.04	1243.24	0.006807
786.235	1293.83	1913.04	0.23699		786.235	1274.56	1276.97	0.000189		786.235	1219.14	1214.32	-0.000327
786.548	1366.12	1944.37	0.222892		786.548	1236.01	1248.06	0.000951		786.548	1276.97	1195.05	-0.005591
786.862	1252.88	1932.32	0.26378		786.862	1197.46	1284.2	0.006899		786.862	1245.65	1195.05	-0.003478
787.176	1399.85	2009.42	0.238446		787.176	1293.83	1243.24	-0.004055		787.176	1231.19	1185.41	-0.003171
787.489	1315.52	2002.19	0.270935		787.489	1303.47	1226.37	-0.006233		787.489	1286.61	1223.96	-0.004376
787.802	1289.02	2004.6	0.284348		787.802	1238.42	1317.93	0.006473		787.802	1209.51	1195.05	-0.001017
788.116	1320.34	1852.81	0.213272		788.116	1315.52	1207.1	-0.008897		788.116	1185.41	1223.96	0.002734
788.429	1351.66	1949.18	0.241083		788.429	1252.88	1252.88	0		788.429	1262.51	1211.92	-0.003615
788.742	1310.7	1876.9	0.230105		788.742	1245.65	1252.88	0.000602		788.742	1204.69	1207.1	0.000173
789.056	1325.16	1847.99	0.214198		789.056	1243.24	1233.6	-0.000809		789.056	1231.19	1245.65	0.001049
789.369	1296.24	1898.59	0.248477		789.369	1272.15	1260.1	-0.001018		789.369	1252.88	1202.28	-0.003696
789.682	1301.06	1949.18	0.269211		789.682	1274.56	1255.28	-0.00164		789.682	1293.83	1284.2	-0.000709
789.995	1310.7	1886.54	0.240888		789.995	1303.47	1289.02	-0.001239		789.995	1233.6	1219.14	-0.001071
790.308	1269.74	1937.14	0.28089		790.308	1199.87	1243.24	0.00374		790.308	1257.69	1197.46	-0.004489
790.621	1279.38	1922.68	0.272373		790.621	1276.97	1267.33	-0.000836		790.621	1211.92	1248.06	0.002709
790.934	1305.88	1840.76	0.227748		790.934	1279.38	1245.65	-0.002943		790.934	1248.06	1269.74	0.001635
791.247	1346.84	1864.86	0.221918		791.247	1264.92	1264.92	0		791.247	1240.83	1175.78	-0.004935
791.56	1262.51	1901	0.275085		791.56	1276.97	1262.51	-0.001276		791.56	1219.14	1170.96	-0.003676
791.872	1315.52	1775.71	0.199506		791.872	1216.73	1276.97	0.00535		791.872	1192.64	1250.47	0.004439
792.185	1337.2	1811.85	0.206872		792.185	1233.6	1214.32	-0.001721		792.185	1233.6	1221.55	-0.00093
792.498	1250.47	1831.12	0.254374		792.498	1223.96	1269.74	0.004109		792.498	1228.78	1161.32	-0.005233
792.81	1279.38	1857.63	0.254654		792.81	1250.47	1211.92	-0.003478		792.81	1202.28	1267.33	0.005073
793.123	1329.97	1785.35	0.201507		793.123	1233.6	1269.74	0.003277		793.123	1185.41	1204.69	0.00151
793.436	1373.34	1811.85	0.195097		793.436	1293.83	1284.2	-0.000879		793.436	1221.55	1209.51	-0.000949
793.748	1291.42	1881.72	0.264211		793.748	1236.01	1308.29	0.006628		793.748	1156.5	1274.56	0.009356
794.06	1269.74	1821.49	0.248326		794.06	1322.75	1291.42	-0.002888		794.06	1209.51	1190.23	-0.001536
794.373	1310.7	1785.35	0.214702		794.373	1363.71	1262.51	-0.009378		794.373	1178.18	1308.29	0.010421
794.685	1248.06	1809.44	0.255575		794.685	1257.69	1267.33	0.000899		794.685	1183	1187.82	0.000388
794.997	1356.48	1821.49	0.212826		794.997	1269.74	1339.61	0.006552		794.997	1207.1	1202.28	-0.000391
795.31	1257.69	1809.44	0.253755		795.31	1293.83	1236.01	-0.005449		795.31	1296.24	1207.1	-0.00726
795.622	1332.38	1792.57	0.212894		795.622	1272.15	1245.65	-0.002512		795.622	1252.88	1158.91	-0.007697
795.934	1286.61	1831.12	0.2533		795.934	1248.06	1274.56	0.002526		795.934	1161.32	1161.32	0
796.246	1250.47	1705.84	0.213168		796.246	1211.92	1257.69	0.004391		796.246	1245.65	1255.28	0.000799
796.558	1317.93	1804.62	0.229316		796.558	1274.56	1238.42	-0.003489		796.558	1276.97	1250.47	-0.002211
796.87	1284.2	1792.57	0.240829		796.87	1284.2	1281.79	-0.000234		796.87	1214.32	1262.51	0.004042
797.182	1351.66	1797.39	0.212367		797.182	1236.01	1209.51	-0.002587		797.182	1231.19	1216.73	-0.00122
797.494	1310.7	1737.16	0.204201		797.494	1269.74	1233.6	-0.003546		797.494	1192.64	1156.5	-0.003064
797.806	1337.2	1725.11	0.186793		797.806	1310.7	1269.74	-0.004041		797.806	1214.32	1197.46	-0.001438
798.118	1339.61	1823.9	0.234449		798.118	1284.2	1221.55	-0.006213		798.118	1240.83	1289.02	0.004131
798.43	1387.8	1792.57	0.196965		798.43	1274.56	1255.28	-0.001922		798.43	1211.92	1139.63	-0.006228
798.742	1385.39	1782.94	0.194568		798.742	1274.56	1293.83	0.001933		798.742	1260.1	1197.46	-0.005429
799.053	1262.51	1729.93	0.229982		799.053	1332.38	1286.61	-0.004615		799.053	1320.34	1204.69	-0.010075
799.365	1320.34	1807.03	0.240777		799.365	1276.97	1236.01	-0.004152		799.365	1272.15	1245.65	-0.002322
799.677	1301.06	1722.7	0.209697		799.677	1315.52	1272.15	-0.004419		799.677	1284.2	1207.1	-0.006789
799.988	1291.42	1729.93	0.219066		799.988	1315.52	1264.92	-0.005179		799.988	1204.69	1183	-0.001918
800.3	1276.97	1715.47	0.220257		800.3	1293.83	1245.65	-0.004959		800.3	1267.33	1197.46	-0.006214
800.611	1305.88	1751.62	0.224961		800.611	1313.11	1325.16	0.001246		800.611	1267.33	1185.41	-0.007321
800.922	1325.16	1751.62	0.216451		800.922	1219.14	1209.51	-0.001002		800.922	1257.69	1192.64	-0.005846
801.234	1356.48	1780.53	0.216294		801.234	1284.2	1238.42	-0.004784		801.234	1245.65	1250.47	0.000435
801.545	1344.43	1732.34	0.198834		801.545	1337.2	1183	-0.016194		801.545	1228.78	1226.37	-0.000219
801.856	1248.06	1819.08	0.294344		801.856	1286.61	1293.83	0.000763		801.856	1231.19	1190.23	-0.003738
802.168	1310.7	1744.39	0.224483		802.168	1303.47	1310.7	0.000767		802.168	1264.92	1199.87	-0.005962
802.479	1276.97	1758.84	0.250526		802.479	1252.88	1269.74	0.001796		802.479	1240.83	1269.74	0.002662
802.79	1322.75	1713.07	0.203958		802.79	1289.02	1279.38	-0.001032		802.79	1199.87	1240.83	0.00379
803.101	1329.97	1799.8	0.246643		803.101	1252.88	1298.65	0.004924		803.101	1243.24	1243.24	0
803.412	1329.97	1828.72	0.263298		803.412	1255.28	1238.42	-0.001824		803.412	1202.28	1221.55	0.001802
803.723	1363.71	1744.39	0.201954		803.723	1267.33	1252.88	-0.001571		803.723	1163.73	1197.46	0.003168
804.034	1279.38	1797.39	0.276228		804.034	1228.78	1281.79	0.005791		804.034	1243.24	1185.41	-0.00546
804.345	1284.2	1831.12	0.292911		804.345	1214.32	1250.47	0.003966		804.345	1202.28	1173.37	-0.002742
804.656	1317.93	1826.31	0.273752		804.656	1279.38	1243.24	-0.003987		804.656	1168.55	1187.82	0.001838
804.966	1284.2	1715.47	0.233285		804.966	1240.83	1298.65	0.006408		804.966	1226.37	1209.51	-0.001615
805.277	1349.25	1790.17	0.239753		805.277	1248.06	1209.51	-0.004295		805.277	1248.06	1178.18	-0.006727
805.588	1351.66	1751.62	0.218757		805.588	1211.92	1274.56	0.00702		805.588	1240.83	1185.41	-0.005367
805.898	1332.38	1792.57	0.253258		805.898	1264.92	1236.01	-0.00326		805.898	1233.6	1216.73	-0.001643
806.209	1310.7	1696.2	0.213328		806.209	1260.1	1320.34	0.006829		806.209	1173.37	1190.23	0.001653
806.52	1308.29	1792.57	0.269737		806.52	1257.69	1269.74	0.001375		806.52	1272.15	1223.96	-0.004752
806.83	1320.34	1758.84	0.245647		806.83	1267.33	1219.14	-0.005531		806.83	1183	1238.42	0.005497
807.141	1349.25	1744.39	0.222519		807.141	1267.33	1223.96	-0.005004		807.141	1250.47	1228.78	-0.002162
807.451	1399.85	1648.01	0.140557		807.451	1260.1	1248.06	-0.001398		807.451	1216.73	1132.41	-0.008457
807.761	1315.52	1809.44	0.281739		807.761	1190.23	1223.96	0.003942		807.761	1216.73	1236.01	0.001947
808.072	1317.93	1780.53	0.265438		808.072	1260.1	1231.19	-0.003399		808.072	1204.69	1190.23	-0.001469
808.382	1385.39	1705.84	0.185008		808.382	1301.06	1240.83	-0.007125		808.382	1214.32	1219.14	0.000493
808.692	1329.97	1770.89	0.255955		808.692	1305.88	1219.14	-0.010316		808.692	1327.57	1250.47	-0.007925
809.002	1329.97	1766.07	0.254736		809.002	1257.69	1279.38	0.002595		809.002	1257.69	1207.1	-0.005233
809.312	1317.93	1773.3	0.267359		809.312	1301.06	1231.19	-0.008405		809.312	1279.38	1250.47	-0.003006
809.623	1325.16	1696.2	0.219236		809.623	1298.65	1197.46	-0.01225		809.623	1233.6	1144.45	-0.009327
809.933	1289.02	1717.88	0.254795		809.933	1293.83	1233.6	-0.007332		809.933	1223.96	1284.2	0.006336
810.242	1320.34	1681.74	0.215778		810.242	1342.02	1301.06	-0.00501		810.242	1269.74	1202.28	-0.007132
810.552	1281.79	1722.7	0.264809		810.552	1276.97	1204.69	-0.008894		810.552	1178.18	1219.14	0.004356
810.862	1346.84	1688.97	0.206767		810.862	1308.29	1231.19	-0.009547		810.862	1233.6	1231.19	-0.000258
811.172	1308.29	1662.47	0.215314		811.172	1238.42	1262.51	0.003001		811.172	1238.42	1238.42	0
811.482	1334.79	1705.84	0.226998		811.482	1284.2	1211.92	-0.00906		811.482	1180.59	1233.6	0.005742
811.792	1351.66	1746.8	0.243166		811.792	1248.06	1310.7	0.007898		811.792	1221.55	1240.83	0.0021
812.101	1373.34	1696.2	0.199941		812.101	1289.02	1245.65	-0.005503		812.101	1216.73	1260.1	0.004756
812.411	1310.7	1672.11	0.225156		812.411	1305.88	1303.47	-0.000308		812.411	1291.42	1214.32	-0.008505
812.721	1262.51	1698.61	0.273557		812.721	1296.24	1305.88	0.001239		812.721	1339.61	1255.28	-0.009366
813.03	1231.19	1734.75	0.317487		813.03	1308.29	1228.78	-0.010271		813.03	1178.18	1238.42	0.006724
813.34	1351.66	1809.44	0.29036		813.34	1223.96	1223.96	0		813.34	1284.2	1243.24	-0.0046
813.649	1272.15	1701.02	0.273846		813.649	1269.74	1223.96	-0.005989		813.649	1293.83	1233.6	-0.00681
813.958	1320.34	1891.36	0.366712		813.958	1248.06	1238.42	-0.001268		813.958	1238.42	1202.28	-0.00411
814.268	1370.93	2007.01	0.410979		814.268	1281.79	1204.69	-0.010206		814.268	1190.23	1173.37	-0.001929
814.577	1361.3	2100.97	0.480365		814.577	1216.73	1243.24	0.003526		814.577	1260.1	1214.32	-0.005264
814.886	1264.92	2351.55	0.709689		814.886	1289.02	1291.42	0.000322		814.886	1262.51	1137.22	-0.014489
815.196	1289.02	2681.63	0.915657		815.196	1296.24	1257.69	-0.005193		815.196	1243.24	1214.32	-0.003366
815.505	1269.74	2980.4	1.13095		815.505	1284.2	1243.24	-0.005548		815.505	1161.32	1245.65	0.009871
815.814	1322.75	3146.64	1.21327		815.814	1243.24	1279.38	0.004926		815.814	1238.42	1192.64	-0.005392
816.123	1286.61	3409.27	1.41969		816.123	1293.83	1207.1	-0.011886		816.123	1233.6	1204.69	-0.003424
816.432	1252.88	3659.84	1.61967		816.432	1296.24	1296.24	0		816.432	1274.56	1197.46	-0.009186
816.741	1284.2	3821.27	1.71771		816.741	1267.33	1257.69	-0.001337		816.741	1228.78	1252.88	0.002888
817.05	1267.33	3664.66	1.6326		817.05	1228.78	1228.78	0		817.05	1233.6	1204.69	-0.003486
817.359	1370.93	3944.15	1.76276		817.359	1255.28	1195.05	-0.008454		817.359	1231.19	1221.55	-0.001169
817.668	1346.84	4028.47	1.84616		817.668	1351.66	1257.69	-0.013254		817.668	1269.74	1158.91	-0.01351
817.976	1342.02	4001.97	1.84176		817.976	1262.51	1197.46	-0.009229		817.976	1214.32	1204.69	-0.001182
818.285	1298.65	4165.81	1.99553		818.285	1226.37	1250.47	0.003436		818.285	1221.55	1250.47	0.003563
818.594	1327.57	4177.86	1.99417		818.594	1291.42	1209.51	-0.011743		818.594	1228.78	1221.55	-0.000895
818.902	1380.57	4146.53	1.94711		818.902	1390.21	1252.88	-0.019807		818.902	1233.6	1219.14	-0.001802
819.211	1291.42	4124.85	2.00512		819.211	1298.65	1245.65	-0.007685		819.211	1197.46	1236.01	0.00483
819.52	1322.75	4240.5	2.07744		819.52	1260.1	1226.37	-0.004921		819.52	1207.1	1231.19	0.003037
819.828	1382.98	4173.04	1.99754		819.828	1245.65	1214.32	-0.004594		819.828	1269.74	1216.73	-0.00672
820.136	1281.79	4317.6	2.1859		820.136	1289.02	1248.06	-0.006042		820.136	1240.83	1204.69	-0.004608
820.445	1301.06	4093.53	2.02139		820.445	1274.56	1163.73	-0.016437		820.445	1238.42	1170.96	-0.008647
820.753	1315.52	3999.56	1.95433		820.753	1231.19	1202.28	-0.004313		820.753	1214.32	1211.92	-0.000311
821.061	1305.88	4001.97	1.9753		821.061	1293.83	1236.01	-0.00868		821.061	1243.24	1219.14	-0.003126
821.37	1281.79	4014.02	2.01512		821.37	1269.74	1238.42	-0.004733		821.37	1269.74	1262.51	-0.000944
821.678	1342.02	4045.34	2.00606		821.678	1248.06	1276.97	0.004396		821.678	1243.24	1195.05	-0.006332
821.986	1296.24	3806.81	1.874		821.986	1204.69	1245.65	0.006264		821.986	1274.56	1154.09	-0.015922
822.294	1293.83	3773.08	1.86288		822.294	1315.52	1305.88	-0.001484		822.294	1192.64	1211.92	0.002564
822.602	1339.61	3606.83	1.71389		822.602	1274.56	1240.83	-0.005224		822.602	1252.88	1231.19	-0.002902
822.91	1313.11	3336.98	1.5392		822.91	1329.97	1250.47	-0.012389		822.91	1219.14	1219.14	0
823.218	1301.06	3221.33	1.46874		823.218	1310.7	1211.92	-0.01548		823.218	1199.87	1180.59	-0.00261
823.526	1245.65	3026.18	1.36931		823.526	1375.75	1279.38	-0.015185		823.526	1197.46	1219.14	0.002953
823.834	1354.07	2655.13	1.00737		823.834	1293.83	1276.97	-0.002675		823.834	1281.79	1209.51	-0.009909
824.142	1327.57	2281.68	0.743045		824.142	1303.47	1327.57	0.003844		824.142	1214.32	1248.06	0.004651
824.45	1361.3	2060.02	0.547261		824.45	1301.06	1293.83	-0.00116		824.45	1262.51	1325.16	0.008688
824.757	1303.47	1869.67	0.446049		824.757	1243.24	1236.01	-0.001167		824.757	1226.37	1216.73	-0.001344
825.065	1339.61	1888.95	0.435183		825.065	1313.11	1262.51	-0.008212		825.065	1226.37	1236.01	0.001352
825.373	1325.16	1739.57	0.330152		825.373	1238.42	1240.83	0.000393		825.373	1245.65	1243.24	-0.00034
825.68	1349.25	1780.53	0.34536		825.68	1298.65	1317.93	0.003162		825.68	1178.18	1216.73	0.005466
825.988	1284.2	1640.78	0.287346		825.988	1245.65	1185.41	-0.009945		825.988	1233.6	1199.87	-0.004813
826.295	1354.07	1623.92	0.21863		826.295	1255.28	1204.69	-0.008399		826.295	1211.92	1223.96	0.001728
826.603	1303.47	1633.56	0.26909		826.603	1264.92	1199.87	-0.010865		826.603	1238.42	1240.83	0.000348
826.91	1298.65	1614.28	0.258941		826.91	1245.65	1240.83	-0.00081		826.91	1195.05	1238.42	0.0063
827.217	1346.84	1566.09	0.180849		827.217	1209.51	1301.06	0.015473		827.217	1228.78	1250.47	0.003167
827.525	1269.74	1640.78	0.307947		827.525	1289.02	1233.6	-0.009423		827.525	1231.19	1255.28	0.003541
827.832	1303.47	1623.92	0.267739		827.832	1233.6	1262.51	0.004949		827.832	1269.74	1204.69	-0.009624
828.139	1342.02	1578.14	0.198324		828.139	1325.16	1298.65	-0.004561		828.139	1264.92	1238.42	-0.003942
828.446	1344.43	1563.68	0.185316		828.446	1250.47	1267.33	0.002921		828.446	1223.96	1166.14	-0.008654
828.753	1293.83	1638.38	0.292991		828.753	1344.43	1122.77	-0.03862		828.753	1257.69	1228.78	-0.004353
829.06	1305.88	1575.73	0.23076		829.06	1298.65	1219.14	-0.01393		829.06	1250.47	1262.51	0.001824
829.367	1356.48	1611.87	0.219508		829.367	1291.42	1267.33	-0.004243		829.367	1149.27	1255.28	0.016133
829.674	1387.8	1597.42	0.181312		829.674	1264.92	1175.78	-0.015798		829.674	1236.01	1149.27	-0.013284
829.981	1305.88	1657.65	0.305996		829.981	1317.93	1276.97	-0.0073		829.981	1231.19	1228.78	-0.000371
830.288	1276.97	1537.18	0.227599		830.288	1308.29	1211.92	-0.017271		830.288	1214.32	1245.65	0.004851
830.595	1325.16	1626.33	0.265022		830.595	1337.2	1204.69	-0.023891		830.595	1252.88	1207.1	-0.007133
830.901	1320.34	1556.46	0.209152		830.901	1248.06	1250.47	0.000437		830.901	1233.6	1207.1	-0.004157
831.208	1313.11	1662.47	0.311449		831.208	1250.47	1308.29	0.010562		831.208	1202.28	1248.06	0.007226
831.515	1346.84	1595.01	0.222622		831.515	1308.29	1291.42	-0.0031		831.515	1310.7	1248.06	-0.00995
831.821	1281.79	1561.28	0.252043		831.821	1301.06	1281.79	-0.003561		831.821	1180.59	1286.61	0.016928
832.128	1310.7	1520.32	0.190216		832.128	1276.97	1296.24	0.003584		832.128	1267.33	1238.42	-0.004646
832.434	1233.6	1568.5	0.305748		832.434	1243.24	1252.88	0.001803		832.434	1296.24	1233.6	-0.010126
832.741	1279.38	1546.82	0.245842		832.741	1301.06	1289.02	-0.002269		832.741	1255.28	1216.73	-0.006275
833.047	1356.48	1573.32	0.200547		833.047	1255.28	1305.88	0.009587		833.047	1187.82	1187.82	0
833.354	1322.75	1633.56	0.289226		833.354	1329.97	1243.24	-0.016537		833.354	1158.91	1236.01	0.012704
833.66	1281.79	1544.41	0.245995		833.66	1257.69	1281.79	0.004624		833.66	1226.37	1236.01	0.001598
833.966	1344.43	1501.04	0.147595		833.966	1236.01	1238.42	0.000465		833.966	1214.32	1226.37	0.00201
834.272	1279.38	1575.73	0.280861		834.272	1301.06	1248.06	-0.010292		834.272	1178.18	1276.97	0.016577
834.579	1308.29	1496.22	0.17901		834.579	1236.01	1252.88	0.003291		834.579	1221.55	1248.06	0.00447
834.885	1322.75	1527.54	0.196357		834.885	1255.28	1219.14	-0.007099		834.885	1257.69	1293.83	0.006135
835.191	1301.06	1464.9	0.158067		835.191	1274.56	1207.1	-0.013335		835.191	1211.92	1243.24	0.005351
835.497	1269.74	1532.36	0.255033		835.497	1303.47	1264.92	-0.00767		835.497	1250.47	1240.83	-0.001657
835.803	1320.34	1527.54	0.202628		835.803	1240.83	1296.24	0.011103		835.803	1274.56	1245.65	-0.005006
836.109	1334.79	1585.37	0.24625		836.109	1245.65	1274.56	0.005821		836.109	1228.78	1264.92	0.006289
836.415	1339.61	1595.01	0.252341		836.415	1262.51	1257.69	-0.000975		836.415	1279.38	1279.38	0
836.721	1313.11	1587.78	0.273029		836.721	1279.38	1228.78	-0.010305		836.721	1231.19	1228.78	-0.000424
837.026	1322.75	1527.54	0.204662		837.026	1250.47	1226.37	-0.004933		837.026	1192.64	1204.69	0.002132
837.332	1329.97	1561.28	0.232575		837.332	1289.02	1260.1	-0.005956		837.332	1204.69	1197.46	-0.001287
837.638	1317.93	1479.36	0.163192		837.638	1329.97	1252.88	-0.015969		837.638	1236.01	1209.51	-0.004744
837.943	1375.75	1527.54	0.154453		837.943	1274.56	1327.57	0.011051		837.943	1243.24	1149.27	-0.01693
838.249	1313.11	1488.99	0.179963		838.249	1301.06	1279.38	-0.004546		838.249	1207.1	1166.14	-0.007421
838.554	1390.21	1476.95	0.089285		838.554	1291.42	1236.01	-0.011687		838.554	1211.92	1260.1	0.008783
838.86	1329.97	1522.72	0.19967		838.86	1248.06	1354.07	0.0225		838.86	1195.05	1233.6	0.007071
839.165	1313.11	1539.59	0.236038		839.165	1317.93	1264.92	-0.011318		839.165	1185.41	1257.69	0.013338
839.471	1315.52	1529.95	0.225029		839.471	1243.24	1269.74	0.005698		839.471	1223.96	1272.15	0.008954
839.776	1315.52	1496.22	0.190862		839.776	1317.93	1281.79	-0.007821		839.776	1228.78	1238.42	0.001802
840.081	1267.33	1467.31	0.212658		840.081	1284.2	1262.51	-0.004724		840.081	1216.73	1219.14	0.000454
840.387	1346.84	1520.32	0.185778		840.387	1269.74	1315.52	0.010044		840.387	1216.73	1216.73	0
840.692	1363.71	1496.22	0.142834		840.692	1269.74	1274.56	0.001064		840.692	1228.78	1243.24	0.002759
840.997	1349.25	1428.76	0.086251		840.997	1257.69	1317.93	0.013387		840.997	1207.1	1240.83	0.006479
841.302	1317.93	1488.99	0.186682		841.302	1260.1	1240.83	-0.00431		841.302	1250.47	1207.1	-0.00838
841.607	1298.65	1498.63	0.219673		841.607	1245.65	1293.83	0.010845		841.607	1272.15	1233.6	-0.007498
841.912	1329.97	1537.18	0.229081		841.912	1223.96	1226.37	0.000546		841.912	1228.78	1276.97	0.009433
842.217	1272.15	1469.72	0.2196		842.217	1317.93	1267.33	-0.011522		842.217	1248.06	1267.33	0.003793
842.522	1310.7	1513.09	0.226239		842.522	1267.33	1310.7	0.009933		842.522	1248.06	1209.51	-0.00763
842.827	1342.02	1517.91	0.197696		842.827	1346.84	1269.74	-0.017755		842.827	1207.1	1219.14	0.002398
843.132	1286.61	1539.59	0.285982		843.132	1228.78	1257.69	0.006696		843.132	1216.73	1267.33	0.010127
843.436	1308.29	1592.6	0.323103		843.436	1320.34	1207.1	-0.026367		843.436	1204.69	1209.51	0.00097
843.741	1274.56	1503.45	0.261743		843.741	1313.11	1223.96	-0.020886		843.741	1204.69	1170.96	-0.00683
844.046	1390.21	1488.99	0.113487		844.046	1320.34	1272.15	-0.011342		844.046	1238.42	1245.65	0.00147
844.35	1315.52	1515.5	0.231217		844.35	1238.42	1272.15	0.007991		844.35	1236.01	1250.47	0.00296
844.655	1385.39	1476.95	0.106568		844.655	1211.92	1269.74	0.01379		844.655	1223.96	1221.55	-0.000497
844.959	1325.16	1520.32	0.22844		844.959	1269.74	1272.15	0.000578		844.959	1219.14	1195.05	-0.004994
845.264	1368.53	1532.36	0.19289		845.264	1308.29	1303.47	-0.001162		845.264	1310.7	1250.47	-0.012557
845.568	1325.16	1505.86	0.214069		845.568	1308.29	1262.51	-0.011111		845.568	1170.96	1281.79	0.023248
845.873	1320.34	1537.18	0.25848		845.873	1286.61	1293.83	0.001765		845.873	1192.64	1248.06	0.011696
846.177	1385.39	1510.68	0.15032		846.177	1279.38	1233.6	-0.011253		846.177	1272.15	1202.28	-0.014844
846.481	1320.34	1542	0.267786		846.481	1310.7	1289.02	-0.005367		846.481	1219.14	1197.46	-0.004638
846.785	1373.34	1438.4	0.079067		846.785	1236.01	1233.6	-0.0006		846.785	1183	1289.02	0.022815
847.09	1325.16	1464.9	0.170812		847.09	1279.38	1228.78	-0.012671		847.09	1211.92	1211.92	0
847.394	1298.65	1488.99	0.234338		847.394	1313.11	1276.97	-0.009116		847.394	1231.19	1190.23	-0.008929
847.698	1274.56	1527.54	0.313095		847.698	1382.98	1329.97	-0.013441		847.698	1168.55	1238.42	0.015311
848.002	1315.52	1414.3	0.122918		848.002	1245.65	1291.42	0.011671		848.002	1238.42	1214.32	-0.005308
848.306	1291.42	1496.22	0.256405		848.306	1289.02	1315.52	0.006798		848.306	1156.5	1173.37	0.003739
848.61	1322.75	1476.95	0.194419		848.61	1264.92	1286.61	0.005602		848.61	1204.69	1255.28	0.011296
848.914	1310.7	1457.67	0.186381		848.914	1255.28	1281.79	0.006886		848.914	1202.28	1209.51	0.001623
849.217	1378.16	1517.91	0.178398		849.217	1308.29	1233.6	-0.019536		849.217	1211.92	1243.24	0.00708
849.521	1361.3	1421.53	0.077347		849.521	1289.02	1315.52	0.006973		849.521	1269.74	1209.51	-0.013695
849.825	1322.75	1484.17	0.20833		849.825	1301.06	1272.15	-0.007645		849.825	1236.01	1154.09	-0.018719
850.129	1303.47	1462.49	0.206577		850.129	1276.97	1231.19	-0.012184		850.129	1209.51	1197.46	-0.002771
850.432	1269.74	1438.4	0.220558		850.432	1286.61	1245.65	-0.010974		850.432	1202.28	1175.78	-0.006137
850.736	1305.88	1503.45	0.259924		850.736	1293.83	1276.97	-0.004546		850.736	1190.23	1185.41	-0.001123
851.039	1276.97	1515.5	0.315969		851.039	1269.74	1305.88	0.009809		851.039	1236.01	1255.28	0.004521
851.343	1339.61	1491.4	0.202302		851.343	1296.24	1308.29	0.00329		851.343	1298.65	1240.83	-0.013646
851.646	1313.11	1440.81	0.171405		851.646	1317.93	1291.42	-0.007289		851.646	1132.41	1286.61	0.036649
851.95	1303.47	1476.95	0.23439		851.95	1286.61	1315.52	0.008004		851.95	1245.65	1236.01	-0.002306
852.253	1337.2	1527.54	0.258903		852.253	1199.87	1228.78	0.008057		852.253	1214.32	1183	-0.007544
852.556	1342.02	1476.95	0.184698		852.556	1301.06	1305.88	0.001351		852.556	1238.42	1190.23	-0.01168
852.859	1327.57	1464.9	0.189319		852.859	1279.38	1214.32	-0.018373		852.859	1180.59	1173.37	-0.001764
853.163	1286.61	1438.4	0.210757		853.163	1286.61	1260.1	-0.007539		853.163	1187.82	1221.55	0.008293
853.466	1272.15	1479.36	0.289512		853.466	1315.52	1293.83	-0.006207		853.466	1185.41	1236.01	0.012518
853.769	1317.93	1496.22	0.250588		853.769	1291.42	1279.38	-0.003469		853.769	1240.83	1219.14	-0.005396
854.072	1325.16	1464.9	0.197855		854.072	1289.02	1219.14	-0.020269		854.072	1262.51	1185.41	-0.019329
854.375	1344.43	1460.08	0.164847		854.375	1248.06	1233.6	-0.004222		854.375	1226.37	1190.23	-0.009121
854.678	1313.11	1505.86	0.276553		854.678	1221.55	1267.33	0.013457		854.678	1209.51	1233.6	0.006121
854.981	1332.38	1445.62	0.163539		854.981	1262.51	1250.47	-0.003565		854.981	1223.96	1255.28	0.008009
855.284	1289.02	1472.13	0.265942		855.284	1293.83	1264.92	-0.008603		855.284	1219.14	1221.55	0.00062
855.586	1317.93	1411.89	0.137233		855.586	1339.61	1233.6	-0.031721		855.586	1250.47	1255.28	0.001246
855.889	1366.12	1474.54	0.159235		855.889	1272.15	1313.11	0.012325		855.889	1202.28	1226.37	0.006266
856.192	1305.88	1457.67	0.224263		856.192	1298.65	1214.32	-0.025527		856.192	1190.23	1255.28	0.017018
856.495	1305.88	1479.36	0.257875		856.495	1236.01	1250.47	0.004403		856.495	1204.69	1199.87	-0.001268
856.797	1293.83	1431.17	0.205267		856.797	1257.69	1267.33	0.002951		856.797	1204.69	1310.7	0.028056
857.1	1310.7	1450.44	0.209942		857.1	1252.88	1308.29	0.017057		857.1	1286.61	1320.34	0.008973
857.402	1303.47	1452.85	0.225571		857.402	1272.15	1301.06	0.008945		857.402	1293.83	1209.51	-0.022547
857.705	1315.52	1431.17	0.175729		857.705	1284.2	1187.82	-0.030003		857.705	1269.74	1223.96	-0.012316
858.007	1284.2	1392.62	0.165869		858.007	1252.88	1260.1	0.002266		858.007	1209.51	1238.42	0.007832
858.309	1289.02	1433.58	0.222311		858.309	1308.29	1245.65	-0.019737		858.309	1197.46	1260.1	0.017057
858.612	1366.12	1443.22	0.119319		858.612	1286.61	1185.41	-0.032086		858.612	1226.37	1267.33	0.011224
858.914	1332.38	1474.54	0.221361		858.914	1260.1	1284.2	0.007687		858.914	1250.47	1223.96	-0.007308
859.216	1313.11	1421.53	0.169933		859.216	1257.69	1226.37	-0.010058		859.216	1223.96	1223.96	0
859.518	1281.79	1474.54	0.304079		859.518	1332.38	1226.37	-0.034265		859.518	1236.01	1190.23	-0.012787
859.82	1363.71	1455.26	0.145383		859.82	1308.29	1197.46	-0.036057		859.82	1192.64	1243.24	0.014226
860.123	1351.66	1460.08	0.173478		860.123	1378.16	1233.6	-0.04739		860.123	1260.1	1199.87	-0.017065
860.425	1329.97	1476.95	0.236988		860.425	1344.43	1308.29	-0.01194		860.425	1233.6	1202.28	-0.008943
860.727	1264.92	1395.03	0.211284		860.727	1250.47	1310.7	0.020041		860.727	1204.69	1204.69	0
861.028	1361.3	1488.99	0.208609		861.028	1257.69	1180.59	-0.025806		861.028	1238.42	1204.69	-0.009757
861.33	1301.06	1479.36	0.292983		861.33	1286.61	1245.65	-0.01379		861.33	1163.73	1185.41	0.006309
861.632	1296.24	1462.49	0.27507		861.632	1211.92	1202.28	-0.003267		861.632	1221.55	1233.6	0.003529
861.934	1310.7	1462.49	0.252535		861.934	1332.38	1320.34	-0.004106		861.934	1255.28	1180.59	-0.022003
862.236	1243.24	1448.03	0.3431		862.236	1289.02	1289.02	0		862.236	1284.2	1207.1	-0.022871
862.537	1339.61	1404.67	0.109695		862.537	1250.47	1243.24	-0.002497		862.537	1243.24	1223.96	-0.005755
862.839	1378.16	1452.85	0.126742		862.839	1298.65	1267.33	-0.01089		862.839	1228.78	1231.19	0.000724
863.141	1272.15	1464.9	0.329051		863.141	1195.05	1245.65	0.017697		863.141	1214.32	1156.5	-0.017479
863.442	1325.16	1448.03	0.211205		863.442	1250.47	1245.65	-0.001697		863.442	1202.28	1267.33	0.019798
863.743	1342.02	1510.68	0.291874		863.743	1274.56	1293.83	0.006834		863.743	1168.55	1252.88	0.02584
864.045	1281.79	1474.54	0.335803		864.045	1211.92	1233.6	0.00774		864.045	1211.92	1228.78	0.005203
864.346	1349.25	1493.81	0.253565		864.346	1226.37	1255.28	0.01039		864.346	1243.24	1216.73	-0.008231
864.648	1296.24	1479.36	0.323506		864.648	1305.88	1204.69	-0.036629		864.648	1207.1	1173.37	-0.010552
864.949	1293.83	1493.81	0.356173		864.949	1289.02	1272.15	-0.006154		864.949	1180.59	1139.63	-0.012917
865.25	1334.79	1438.4	0.186145		865.25	1226.37	1272.15	0.016852		865.25	1219.14	1211.92	-0.002299
865.551	1291.42	1476.95	0.335733		865.551	1320.34	1250.47	-0.025906		865.551	1303.47	1252.88	-0.016213
865.852	1327.57	1416.71	0.162546		865.852	1291.42	1245.65	-0.017101		865.852	1170.96	1219.14	0.015557
866.153	1313.11	1435.99	0.225666		866.153	1291.42	1231.19	-0.022664		866.153	1233.6	1202.28	-0.010185
866.454	1327.57	1414.3	0.160497		866.454	1313.11	1284.2	-0.010961		866.454	1233.6	1231.19	-0.000789
866.755	1344.43	1438.4	0.175074		866.755	1346.84	1223.96	-0.046907		866.755	1236.01	1240.83	0.00159
867.056	1289.02	1431.17	0.266447		867.056	1204.69	1202.28	-0.000925		867.056	1214.32	1209.51	-0.001599
867.357	1269.74	1416.71	0.277256		867.357	1291.42	1255.28	-0.013968		867.357	1255.28	1245.65	-0.003219
867.658	1361.3	1428.76	0.128183		867.658	1301.06	1276.97	-0.009379		867.658	1240.83	1209.51	-0.010538
867.959	1281.79	1435.99	0.294953		867.959	1308.29	1238.42	-0.027383		867.959	1190.23	1219.14	0.009792
868.26	1315.52	1455.26	0.268906		868.26	1276.97	1243.24	-0.013299		868.26	1240.83	1192.64	-0.016418
868.56	1378.16	1428.76	0.097901		868.56	1279.38	1262.51	-0.006686		868.56	1130	1267.33	0.047051
868.861	1329.97	1481.77	0.295627		868.861	1243.24	1368.53	0.049994		868.861	1214.32	1207.1	-0.002493
869.161	1286.61	1460.08	0.339951		869.161	1289.02	1183	-0.042564		869.161	1175.78	1243.24	0.023408
869.462	1344.43	1522.72	0.351306		869.462	1267.33	1226.37	-0.016535		869.462	1250.47	1209.51	-0.01429
869.762	1322.75	1397.44	0.148012		869.762	1301.06	1276.97	-0.009782		869.762	1305.88	1192.64	-0.039734
870.063	1320.34	1457.67	0.274065		870.063	1342.02	1236.01	-0.043345		870.063	1236.01	1202.28	-0.011919
870.363	1361.3	1438.4	0.154926		870.363	1284.2	1209.51	-0.03075		870.363	1228.78	1216.73	-0.004286
870.664	1329.97	1445.62	0.234302		870.664	1291.42	1272.15	-0.008001		870.664	1195.05	1187.82	-0.002593
870.964	1262.51	1491.4	0.466791		870.964	1255.28	1274.56	0.008054		870.964	1209.51	1197.46	-0.00435
871.264	1354.07	1496.22	0.291835		871.264	1298.65	1310.7	0.005067		871.264	1195.05	1178.18	-0.006131
871.564	1313.11	1433.58	0.248968		871.564	1349.25	1284.2	-0.027545		871.564	1245.65	1178.18	-0.024687
871.864	1296.24	1515.5	0.455802		871.864	1243.24	1245.65	0.001026		871.864	1279.38	1221.55	-0.021285
872.164	1332.38	1419.12	0.18142		872.164	1272.15	1219.14	-0.022715		872.164	1255.28	1199.87	-0.020523
872.465	1289.02	1411.89	0.259056		872.465	1298.65	1255.28	-0.018733		872.465	1240.83	1211.92	-0.010793
872.765	1317.93	1445.62	0.271162		872.765	1245.65	1209.51	-0.015724		872.765	1248.06	1132.41	-0.043484
873.064	1301.06	1462.49	0.345403		873.064	1334.79	1219.14	-0.050699		873.064	1240.83	1214.32	-0.010041
873.364	1349.25	1414.3	0.139994		873.364	1334.79	1219.14	-0.050991		873.364	1255.28	1228.78	-0.010099
873.664	1291.42	1426.35	0.29225		873.664	1305.88	1216.73	-0.039562		873.664	1272.15	1243.24	-0.011089
873.964	1301.06	1373.34	0.157293		873.964	1286.61	1233.6	-0.023633		873.964	1228.78	1238.42	0.003713
874.264	1308.29	1390.21	0.179385		874.264	1291.42	1272.15	-0.008648		874.264	1301.06	1214.32	-0.033631
874.563	1317.93	1419.12	0.223068		874.563	1272.15	1260.1	-0.005441		874.563	1146.86	1204.69	0.02257
874.863	1337.2	1368.53	0.069481		874.863	1264.92	1223.96	-0.018616		874.863	1195.05	1267.33	0.02839
875.163	1305.88	1419.12	0.253379		875.163	1236.01	1209.51	-0.01215		875.163	1255.28	1219.14	-0.014318
875.462	1209.51	1440.81	0.5222		875.462	1276.97	1245.65	-0.014488		875.462	1211.92	1231.19	0.007705
875.762	1368.53	1431.17	0.142251		875.762	1291.42	1255.28	-0.016814		875.762	1236.01	1216.73	-0.00775
876.061	1329.97	1416.71	0.19842		876.061	1243.24	1226.37	-0.007905		876.061	1187.82	1166.14	-0.008783
876.36	1296.24	1325.16	0.066612		876.36	1248.06	1272.15	0.011373		876.36	1202.28	1178.18	-0.009829
[truncated: 49 more rows]

## Sheet: Fig.2 b
		The number of wingbeats (the earlier round of data in the two consistent magnetic responses for plotting)																								The number of wingbeats (the first round test)
Full spectrum	10-s Time bin→	1st		2nd		3rd		4th		5th		6th		7th		8th		9th		10th		11th		12th		1st		2nd		3rd		4th		5th		6th		7th		8th		9th		10th		11th		12th
	Repeat↓	dpCry1 +/+	dpCry1 -/-	dpCry1 +/+	dpCry1 -/-	dpCry1 +/+	dpCry1 -/-	dpCry1 +/+	dpCry1 -/-	dpCry1 +/+	dpCry1 -/-	dpCry1 +/+	dpCry1 -/-	dpCry1 +/+	dpCry1 -/-	dpCry1 +/+	dpCry1 -/-	dpCry1 +/+	dpCry1 -/-	dpCry1 +/+	dpCry1 -/-	dpCry1 +/+	dpCry1 -/-	dpCry1 +/+	dpCry1 -/-	dpCry1 +/+	dpCry1 -/-	dpCry1 +/+	dpCry1 -/-	dpCry1 +/+	dpCry1 -/-	dpCry1 +/+	dpCry1 -/-	dpCry1 +/+	dpCry1 -/-	dpCry1 +/+	dpCry1 -/-	dpCry1 +/+	dpCry1 -/-	dpCry1 +/+	dpCry1 -/-	dpCry1 +/+	dpCry1 -/-	dpCry1 +/+	dpCry1 -/-	dpCry1 +/+	dpCry1 -/-	dpCry1 +/+	dpCry1 -/-
	1	0	0	0	0	35	0	50	0	10	0	9	0	17	0	0	0	0	0	0	0	0	0	0	0	0	0	0	0	35	0	50	0	10	0	9	0	17	0	0	0	0	0	0	0	0	0	0	0
	2	0	0	2	0	20	0	0	0	0	0	0	0	0	0	0	0	0	0	11	0	0	0	7	0	0	0	2	0	20	0	0	0	0	0	0	0	0	0	0	0	0	0	11	0	0	0	7	0
	3	0	0	0	1	24	0	52	0	0	1	13	1	1	0	4	0	1	0	5	0	2	5	3	6	0	0	0	1	24	0	52	0	0	1	13	1	1	0	4	0	1	0	5	0	2	5	3	6
	4	0	0	0	0	38	0	17	0	4	0	4	0	0	0	0	0	0	0	1	2	9	0	2	0	0	0	0	0	38	0	17	0	4	0	4	0	0	0	0	0	0	0	1	2	9	0	2	0
	5	3	1	1	0	9	0	4	0	0	1	0	0	0	1	0	1	0	0	0	1	0	0	0	0	3	1	1	0	9	0	4	0	0	1	0	0	0	1	0	1	0	0	0	1	0	0	0	0
	6	1	0	0	0	12	0	11	0	4	0	0	0	2	0	0	2	0	0	0	0	0	0	0	0	1	0	0	0	12	0	11	0	4	0	0	0	2	0	0	2	0	0	0	0	0	0	0	0
	7	0	0	0	0	2	0	11	0	0	2	0	0	0	3	0	0	0	1	0	0	0	0	2	0	0	0	0	0	2	0	11	0	0	2	0	0	0	3	0	0	0	1	0	0	0	0	2	0
	8	1	0	0	2	2	0	3	0	0	0	0	0	0	1	0	0	0	0	0	0	0	0	1	3	1	0	4	2	16	0	46	0	23	0	0	0	21	1	0	0	0	0	14	0	0	0	4	3
	9	1	1	1	1	14	1	21	0	4	0	0	0	0	1	0	2	0	0	0	0	1	0	0	0	1	1	1	1	14	1	21	0	4	0	0	0	0	1	0	2	0	0	0	0	1	0	0	0
	10	0	0	0	0	32	0	24	0	2	0	0	0	0	1	0	0	0	1	0	1	0	0	0	2	0	0	0	0	32	0	24	0	2	0	0	0	0	1	0	0	0	1	0	1	0	0	0	2
	11	0	0	0	1	17	0	35	1	5	1	1	1	0	0	0	0	0	1	2	0	0	0	0	0	0	0	0	1	17	0	35	1	5	1	1	1	0	0	0	0	0	1	2	0	0	0	0	0
	12	1	0	1	1	30	5	41	3	11	0	0	1	0	1	3	0	1	0	0	0	0	0	0	0	1	0	1	1	30	5	41	3	11	0	0	1	0	1	3	0	1	0	0	0	0	0	0	0
	13	0	0	2	0	23	0	22	0	3	0	1	3	0	1	1	0	1	0	0	0	0	1	0	0	0	0	2	0	23	0	22	0	3	0	1	3	0	1	1	0	1	0	0	0	0	1	0	0
	14	1	0	1	0	1	0	0	0	0	0	2	0	2	0	1	1	1	0	2	0	0	0	0	0	3	0	7	0	31	0	0	0	0	0	13	0	0	0	0	1	0	0	0	0	0	0	10	0
	15	0	0	0	0	0	0	0	2	0	2	0	0	0	0	0	0	0	0	0	2	1	1	1	1	0	3	0	0	0	31	0	0	0	0	0	7	0	6	0	0	0	0	0	7	1	0	1	5
	16	0	0	0	1	38	0	61	1	12	1	2	1	0	0	0	0	0	0	2	0	0	0	0	0	0	0	0	1	38	0	61	1	12	1	2	1	0	0	0	0	0	0	2	0	0	0	0	0
	17	0	1	1	0	0	1	0	1	0	1	0	0	0	0	0	3	0	0	0	0	0	0	0	0	0	1	1	0	0	1	0	1	0	1	0	0	0	0	0	3	0	0	0	0	0	0	0	0
	18	0	0	0	0	9	0	23	0	7	0	1	1	0	4	0	1	0	4	2	1	1	2	1	1	0	0	0	0	9	0	23	0	7	0	1	1	0	4	0	1	0	4	2	1	1	2	1	1
	19	0	1	0	1	0	1	1	1	1	0	2	2	1	0	0	0	3	0	0	3	0	0	0	0	0	1	0	1	0	1	1	1	1	0	2	2	1	0	0	0	3	0	0	3	0	0	0	0
	20	0	0	2	0	0	0	2	0	2	0	0	0	0	0	0	1	0	0	0	0	0	0	3	0	0	0	2	0	0	0	2	0	2	0	0	0	0	0	0	1	0	0	0	0	0	0	3	0
	21	1	2	1	2	33	2	60	0	8	2	1	0	1	1	0	0	0	0	0	0	0	0	2	0	3	2	3	2	3	2	3	0	3	2	3	0	3	1	3	0	3	0	3	0	3	0	3	0
	22	0	0	0	0	11	0	20	0	2	0	0	0	0	0	0	0	1	1	1	1	0	1	0	1	0	0	0	0	11	0	20	0	2	0	0	0	0	0	0	0	1	1	1	1	0	1	0	1
	23	0	1	0	1	28	1	40	0	5	0	0	0	2	0	1	0	0	0	1	1	0	0	2	0	0	1	0	1	28	1	40	0	5	0	0	0	2	0	1	0	0	0	1	1	0	0	2	0
	24	0	0	0	0	0	1	0	1	0	0	2	0	0	1	0	0	3	3	0	0	0	0	1	2	0	0	0	4	0	4	0	22	0	13	2	5	0	0	0	0	3	5	0	0	0	5	1	5
	25	0	1	0	1	12	0	7	2	3	1	0	0	0	0	2	1	0	0	0	0	1	0	1	1	0	1	0	1	12	0	7	2	3	1	0	0	0	0	2	1	0	0	0	0	1	0	1	1
	26	0	0	1	0	40	0	62	0	12	0	1	1	0	0	0	0	0	0	0	0	0	1	0	0	0	0	0	0	0	0	0	0	22	0	0	1	0	0	0	0	0	0	5	0	0	1	0	0
	27	2	0	2	1	2	0	0	0	0	1	0	0	1	2	1	1	0	0	0	0	0	3	0	0	2	0	2	1	2	0	0	0	0	1	0	0	1	2	1	1	0	0	0	0	0	3	0	0
	28	0	1	3	1	2	2	0	0	0	0	0	0	1	0	0	0	0	0	1	0	0	0	1	0	0	2	3	4	2	14	0	6	0	6	0	0	1	6	0	0	0	7	1	0	0	5	1	0
	29	0	0	0	0	0	0	0	0	0	1	0	1	0	0	0	0	0	1	0	0	0	0	0	0	0	0	0	0	0	0	0	0	0	1	0	1	0	0	0	0	0	1	0	0	0	0	0	0
	30	1	0	1	0	13	0	1	0	1	0	0	0	0	0	0	0	2	0	0	0	3	0	0	1	1	0	1	0	13	0	1	0	1	0	0	0	0	0	0	0	2	0	0	0	3	0	0	1
Dark	10-s Time bin→	1st		2nd		3rd		4th		5th		6th		7th		8th		9th		10th		11th		12th		1st		2nd		3rd		4th		5th		6th		7th		8th		9th		10th		11th		12th
	Repeat↓	dpCry1 +/+	dpCry1 -/-	dpCry1 +/+	dpCry1 -/-	dpCry1 +/+	dpCry1 -/-	dpCry1 +/+	dpCry1 -/-	dpCry1 +/+	dpCry1 -/-	dpCry1 +/+	dpCry1 -/-	dpCry1 +/+	dpCry1 -/-	dpCry1 +/+	dpCry1 -/-	dpCry1 +/+	dpCry1 -/-	dpCry1 +/+	dpCry1 -/-	dpCry1 +/+	dpCry1 -/-	dpCry1 +/+	dpCry1 -/-	dpCry1 +/+	dpCry1 -/-	dpCry1 +/+	dpCry1 -/-	dpCry1 +/+	dpCry1 -/-	dpCry1 +/+	dpCry1 -/-	dpCry1 +/+	dpCry1 -/-	dpCry1 +/+	dpCry1 -/-	dpCry1 +/+	dpCry1 -/-	dpCry1 +/+	dpCry1 -/-	dpCry1 +/+	dpCry1 -/-	dpCry1 +/+	dpCry1 -/-	dpCry1 +/+	dpCry1 -/-	dpCry1 +/+	dpCry1 -/-
	1	2	0	1	0	0	0	1	0	0	0	0	0	0	2	0	0	0	0	0	2	0	0	0	0	2	0	1	0	0	0	1	0	0	0	0	0	0	2	0	0	0	0	0	2	0	0	0	0
	2	0	1	0	0	0	1	0	0	0	0	0	3	0	0	0	0	0	0	0	0	0	0	0	4	0	1	0	0	0	1	0	0	0	0	0	3	0	0	0	0	0	0	0	0	0	0	0	4
	3	0	0	0	0	0	0	0	0	0	0	0	0	1	1	2	0	1	2	1	0	8	0	2	0	0	0	0	0	0	0	0	0	0	0	0	0	1	1	2	0	1	2	1	0	8	0	2	0
	4	0	2	0	0	0	0	0	0	0	0	0	0	0	0	0	0	0	0	0	0	0	0	0	0	0	2	0	0	0	0	0	0	0	0	0	0	0	0	0	0	0	0	0	0	0	0	0	0
	5	0	0	1	3	0	1	0	0	0	0	0	0	0	0	0	0	0	0	0	1	0	0	0	3	0	0	1	3	0	1	0	0	0	0	0	0	0	0	0	0	0	0	0	1	0	0	0	3
	6	1	0	1	0	1	0	0	1	1	0	3	0	4	0	0	0	0	0	0	0	0	0	0	0	1	0	1	0	1	0	0	1	1	0	3	0	4	0	0	0	0	0	0	0	0	0	0	0
	7	0	1	0	0	0	0	0	0	0	0	0	0	0	4	0	0	0	2	0	0	0	0	0	0	0	1	0	0	0	0	0	0	0	0	0	0	0	4	0	0	0	2	0	0	0	0	0	0
	8	0	0	0	1	0	0	0	0	0	0	0	0	0	0	0	0	1	0	0	0	0	2	1	3	0	0	0	1	0	0	3	0	0	0	0	0	0	0	0	0	0	0	2	0	0	2	0	3
	9	0	1	0	0	4	0	3	0	2	0	0	0	0	0	0	0	0	0	0	1	0	0	0	0	0	1	0	0	4	0	3	0	2	0	0	0	0	0	0	0	0	0	0	1	0	0	0	0
	10	0	0	1	1	0	0	0	1	0	0	0	1	0	0	1	2	0	0	0	0	1	0	1	0	0	0	1	1	0	0	0	1	0	0	0	1	0	0	1	2	0	0	0	0	1	0	1	0
	11	1	0	1	0	0	0	0	0	0	0	2	0	1	2	0	0	0	0	0	0	0	3	0	0	1	0	1	0	0	0	0	0	0	0	2	0	1	2	0	0	0	0	0	0	0	3	0	0
	12	0	0	0	1	1	1	1	0	1	0	0	0	0	0	1	0	1	1	1	0	0	0	1	0	0	0	0	1	1	1	1	0	1	0	0	0	0	0	1	0	1	1	1	0	0	0	1	0
	13	1	0	1	0	0	0	1	0	0	1	0	2	0	0	0	3	0	4	0	5	1	1	1	1	1	0	1	0	0	0	1	0	0	1	0	2	0	0	0	3	0	4	0	5	1	1	1	1
	14	0	0	0	0	0	0	0	0	1	0	1	0	3	0	3	0	0	1	2	0	0	2	2	0	0	0	0	0	0	0	0	0	0	0	0	0	0	0	0	0	0	1	0	0	0	2	0	0
	15	0	0	0	0	0	0	0	0	0	0	0	0	0	0	0	0	0	1	0	0	0	0	0	1	0	2	0	0	0	0	0	0	0	0	0	0	0	0	0	0	0	2	0	2	0	0	0	0
	16	0	1	0	1	0	1	1	1	1	1	1	1	0	1	0	1	0	0	0	1	0	1	2	1	0	1	0	1	0	1	1	1	1	1	1	1	0	1	0	1	0	0	0	1	0	1	2	1
	17	2	0	1	0	1	0	1	0	1	0	1	0	0	0	0	2	2	0	0	0	0	0	0	0	2	0	1	0	1	0	1	0	1	0	1	0	0	0	0	2	2	0	0	0	0	0	0	0
	18	0	0	0	0	0	1	0	1	0	2	1	0	0	0	1	0	2	0	0	0	2	0	0	0	0	0	0	0	0	1	0	1	0	2	1	0	0	0	1	0	2	0	0	0	2	0	0	0
	19	0	0	0	0	0	0	0	0	0	0	0	3	0	1	0	0	0	0	0	0	0	0	0	1	0	0	0	0	0	0	0	0	0	0	0	3	0	1	0	0	0	0	0	0	0	0	0	1
	20	0	0	0	1	0	0	0	0	0	0	1	0	1	0	0	0	1	0	1	0	0	0	0	0	0	0	0	1	0	0	0	0	0	0	1	0	1	0	0	0	1	0	1	0	0	0	0	0
	21	0	0	0	0	0	1	1	0	1	1	0	0	0	0	0	0	0	0	0	2	0	0	2	1	0	0	0	0	0	1	0	0	0	1	0	0	0	0	0	0	0	0	0	2	0	0	0	1
	22	0	0	0	0	0	0	0	1	0	2	0	0	0	0	0	0	0	0	0	0	0	4	0	2	0	0	0	0	0	0	0	1	0	2	0	0	0	0	0	0	0	0	0	0	0	4	0	2
	23	0	0	0	0	1	0	1	0	0	0	1	0	1	0	0	0	1	0	1	0	0	0	0	0	0	0	0	0	1	0	1	0	0	0	1	0	1	0	0	0	1	0	1	0	0	0	0	0
	24	0	0	1	1	1	0	0	0	0	1	0	0	0	0	0	0	0	0	0	0	0	0	1	0	0	1	1	1	1	0	0	1	0	1	0	0	0	0	0	1	0	0	0	0	0	1	1	0
	25	2	0	1	2	0	4	0	3	0	1	0	1	1	0	1	0	3	0	0	0	1	0	0	0	2	0	1	2	0	4	0	3	0	1	0	1	1	0	1	0	3	0	0	0	1	0	0	0
	26	0	1	0	1	0	0	1	1	0	0	2	0	4	0	0	0	0	0	0	0	0	0	0	0	4	1	0	1	0	0	0	1	0	0	0	0	0	0	0	0	0	0	0	0	4	0	0	0
	27	0	0	0	0	0	0	1	0	2	1	0	0	0	1	0	2	1	0	0	0	0	0	0	0	0	0	0	0	0	0	1	0	2	1	0	0	0	1	0	2	1	0	0	0	0	0	0	0
	28	2	0	2	1	1	1	0	0	0	0	0	0	0	0	0	0	0	1	3	0	2	0	0	0	2	0	2	1	1	0	0	1	0	0	0	0	0	0	0	1	0	1	3	0	2	0	0	0
	29	0	0	0	0	0	0	0	0	0	0	5	0	0	0	3	0	1	1	0	1	0	1	0	0	0	0	0	0	0	0	0	0	0	0	5	0	0	0	3	0	1	1	0	1	0	1	0	0
	30	1	1	1	1	1	0	0	0	0	0	0	0	2	1	0	0	2	0	2	0	0	0	0	1	1	1	1	1	1	0	0	0	0	0	0	0	2	1	0	0	2	0	2	0	0	0	0	1
UV-A/blue	10-s Time bin→	1st		2nd		3rd		4th		5th		6th		7th		8th		9th		10th		11th		12th		1st		2nd		3rd		4th		5th		6th		7th		8th		9th		10th		11th		12th
	Repeat↓	dpCry1 +/+	dpCry1 -/-	dpCry1 +/+	dpCry1 -/-	dpCry1 +/+	dpCry1 -/-	dpCry1 +/+	dpCry1 -/-	dpCry1 +/+	dpCry1 -/-	dpCry1 +/+	dpCry1 -/-	dpCry1 +/+	dpCry1 -/-	dpCry1 +/+	dpCry1 -/-	dpCry1 +/+	dpCry1 -/-	dpCry1 +/+	dpCry1 -/-	dpCry1 +/+	dpCry1 -/-	dpCry1 +/+	dpCry1 -/-	dpCry1 +/+	dpCry1 -/-	dpCry1 +/+	dpCry1 -/-	dpCry1 +/+	dpCry1 -/-	dpCry1 +/+	dpCry1 -/-	dpCry1 +/+	dpCry1 -/-	dpCry1 +/+	dpCry1 -/-	dpCry1 +/+	dpCry1 -/-	dpCry1 +/+	dpCry1 -/-	dpCry1 +/+	dpCry1 -/-	dpCry1 +/+	dpCry1 -/-	dpCry1 +/+	dpCry1 -/-	dpCry1 +/+	dpCry1 -/-
	1	0	3	0	0	25	0	32	0	0	0	2	0	1	0	8	0	1	2	9	0	0	0	0	0	0	3	0	0	25	0	32	0	0	0	2	0	1	0	8	0	1	2	9	0	0	0	0	0
	2	0	0	0	0	13	0	36	0	4	1	4	0	0	0	0	0	0	0	1	0	2	0	2	1	0	0	0	0	13	0	36	0	4	1	4	0	0	0	0	0	0	0	1	0	2	0	2	1
	3	0	0	1	3	14	0	31	0	7	0	0	3	0	0	0	0	0	0	0	2	0	0	0	0	0	0	1	3	14	0	31	0	7	0	0	3	0	0	0	0	0	0	0	2	0	0	0	0
	4	0	0	2	0	31	0	11	0	1	0	1	0	0	2	1	0	0	0	2	0	0	0	0	0	0	0	2	0	31	0	11	0	1	0	1	0	0	2	1	0	0	0	2	0	0	0	0	0
	5	1	1	0	0	2	0	1	0	0	1	0	0	0	0	0	4	0	0	0	0	0	1	0	0	1	1	0	0	2	0	1	0	0	1	0	0	0	0	0	4	0	0	0	0	0	1	0	0
	6	0	0	1	2	4	2	3	0	0	0	1	0	4	0	0	0	0	0	0	0	0	0	0	0	0	0	1	2	4	2	3	0	0	0	1	0	4	0	0	0	0	0	0	0	0	0	0	0
	7	0	2	0	0	4	0	15	0	8	0	0	0	0	0	0	0	0	0	0	0	0	0	0	0	0	2	0	0	4	0	15	0	8	0	0	0	0	0	0	0	0	0	0	0	0	0	0	0
	8	2	0	2	1	8	1	9	0	2	0	0	0	0	3	0	0	0	0	0	0	0	0	0	2	2	0	5	1	23	1	5	0	27	0	0	0	0	3	0	0	15	0	0	0	11	0	0	2
	9	1	0	1	1	20	0	20	1	3	0	5	0	2	0	4	0	1	0	1	1	0	0	0	3	1	0	1	1	20	0	20	1	3	0	5	0	2	0	4	0	1	0	1	1	0	0	0	3
	10	1	0	0	0	37	0	42	0	1	0	0	0	3	0	0	1	5	1	0	0	0	0	0	0	1	0	0	0	37	0	42	0	1	0	0	0	3	0	0	1	5	1	0	0	0	0	0	0
	11	0	0	0	0	51	0	25	0	6	0	0	1	0	1	0	1	0	0	0	0	0	0	0	1	0	0	0	0	51	0	25	0	6	0	0	1	0	1	0	1	0	0	0	0	0	0	0	1
	12	0	0	0	1	13	1	13	0	0	1	0	0	0	1	0	0	1	0	0	0	1	0	0	0	0	0	0	1	13	1	13	0	0	1	0	0	0	1	0	0	1	0	0	0	1	0	0	0
	13	0	1	0	0	9	1	14	1	0	2	0	4	0	0	1	0	0	0	0	0	0	0	0	0	0	1	0	0	9	1	14	1	0	2	0	4	0	0	1	0	0	0	0	0	0	0	0	0
	14	0	0	0	2	0	0	0	2	0	0	0	0	0	0	0	0	1	3	0	0	1	0	0	1	3	0	0	2	44	0	0	2	24	0	0	0	22	0	0	0	8	3	0	0	7	0	0	1
	15	0	1	0	1	0	1	0	1	0	1	0	2	1	1	0	0	4	0	0	1	0	1	2	1	0	0	0	4	0	23	0	0	0	0	0	5	1	0	0	0	4	5	0	6	0	0	2	2
	16	1	0	1	1	34	1	28	1	4	0	1	0	0	0	0	0	1	0	1	0	0	0	0	0	1	0	1	1	34	1	28	1	4	0	1	0	0	0	0	0	1	0	1	0	0	0	0	0
	17	0	0	0	0	0	0	0	0	0	1	0	0	0	0	0	0	0	0	0	0	0	0	0	2	0	0	0	0	0	0	0	0	0	1	0	0	0	0	0	0	0	0	0	0	0	0	0	2
	18	0	0	0	0	15	0	51	0	12	0	2	1	2	2	1	3	0	2	0	2	0	1	0	1	0	0	0	0	15	0	51	0	12	0	2	1	2	2	1	3	0	2	0	2	0	1	0	1
	19	0	1	0	0	0	0	0	0	3	1	2	0	0	0	1	1	1	0	2	0	0	0	0	1	0	1	0	0	0	0	0	0	3	1	2	0	0	0	1	1	1	0	2	0	0	0	0	1
	20	0	0	2	0	2	0	2	1	0	0	0	1	0	3	0	0	0	0	0	0	0	2	1	0	0	0	2	0	2	0	2	1	0	0	0	1	0	3	0	0	0	0	0	0	0	2	1	0
	21	1	0	0	0	7	0	3	1	0	0	0	0	0	2	0	3	0	0	0	3	0	4	0	0	2	0	2	0	2	0	2	1	2	0	2	0	2	2	2	3	0	0	0	3	2	4	4	0
	22	0	1	0	0	9	0	6	1	1	0	0	0	0	0	0	0	0	0	0	0	0	0	2	0	0	1	0	0	9	0	6	1	1	0	0	0	0	0	0	0	0	0	0	0	0	0	2	0
	23	0	0	2	0	30	0	57	0	0	2	0	1	0	0	0	0	0	2	0	1	1	0	1	0	0	0	2	0	30	0	57	0	0	2	0	1	0	0	0	0	0	2	0	1	1	0	1	0
	24	2	2	1	0	0	0	0	0	1	0	0	0	0	1	0	0	0	1	3	0	0	2	2	0	2	0	1	3	0	4	0	25	1	0	0	12	0	0	0	8	0	0	3	7	0	4	2	0
	25	0	0	1	1	6	1	0	0	0	1	0	0	0	0	0	0	0	0	0	0	0	1	0	1	0	0	1	1	6	1	0	0	0	1	0	0	0	0	0	0	0	0	0	0	0	1	0	1
	26	1	0	0	0	18	0	40	0	6	0	1	0	0	0	0	0	0	1	0	0	0	0	1	0	0	0	0	0	0	0	0	0	0	0	0	0	0	0	0	0	0	1	0	0	0	0	0	0
	27	0	0	0	0	0	0	0	0	0	0	0	0	3	0	0	0	0	0	0	0	3	0	0	0	0	0	0	0	0	0	0	0	0	0	0	0	3	0	0	0	0	0	0	0	3	0	0	0
	28	0	0	0	1	0	0	0	1	0	0	4	1	0	1	0	1	0	1	0	1	0	0	1	0	0	0	0	5	0	16	0	11	0	11	4	8	0	8	0	4	0	0	0	11	0	0	1	3
	29	0	0	0	0	0	0	0	0	0	0	1	0	1	0	1	0	0	0	0	0	1	0	1	0	0	0	0	0	0	0	0	0	0	0	1	0	1	0	1	0	0	0	0	0	1	0	1	0
	30	0	1	0	0	20	0	27	0	10	1	0	0	3	0	0	2	0	0	0	1	2	1	0	0	0	1	0	0	20	0	27	0	10	1	0	0	3	0	0	2	0	0	0	1	2	1	0	0
Cyan/green	10-s Time bin→	1st		2nd		3rd		4th		5th		6th		7th		8th		9th		10th		11th		12th		1st		2nd		3rd		4th		5th		6th		7th		8th		9th		10th		11th		12th
	Repeat↓	dpCry1 +/+	dpCry1 -/-	dpCry1 +/+	dpCry1 -/-	dpCry1 +/+	dpCry1 -/-	dpCry1 +/+	dpCry1 -/-	dpCry1 +/+	dpCry1 -/-	dpCry1 +/+	dpCry1 -/-	dpCry1 +/+	dpCry1 -/-	dpCry1 +/+	dpCry1 -/-	dpCry1 +/+	dpCry1 -/-	dpCry1 +/+	dpCry1 -/-	dpCry1 +/+	dpCry1 -/-	dpCry1 +/+	dpCry1 -/-	dpCry1 +/+	dpCry1 -/-	dpCry1 +/+	dpCry1 -/-	dpCry1 +/+	dpCry1 -/-	dpCry1 +/+	dpCry1 -/-	dpCry1 +/+	dpCry1 -/-	dpCry1 +/+	dpCry1 -/-	dpCry1 +/+	dpCry1 -/-	dpCry1 +/+	dpCry1 -/-	dpCry1 +/+	dpCry1 -/-	dpCry1 +/+	dpCry1 -/-	dpCry1 +/+	dpCry1 -/-	dpCry1 +/+	dpCry1 -/-
	1	0	0	0	1	0	0	0	0	0	0	0	0	0	0	0	2	0	0	0	0	0	3	0	0	0	0	0	1	0	0	0	0	0	0	0	0	0	0	0	2	0	0	0	0	0	3	0	0
	2	2	2	2	0	0	0	2	0	2	1	0	0	0	3	0	0	0	3	0	0	2	0	0	2	2	2	2	0	0	0	2	0	2	1	0	0	0	3	0	0	0	3	0	0	2	0	0	2
	3	0	0	1	2	0	2	1	0	1	0	0	0	0	0	1	0	4	0	0	3	1	0	0	1	0	0	1	2	0	2	1	0	1	0	0	0	0	0	1	0	4	0	0	3	1	0	0	1
	4	1	0	1	0	0	0	1	0	0	0	0	0	0	0	2	2	2	0	0	0	3	0	0	3	1	0	1	0	0	0	1	0	0	0	0	0	0	0	2	2	2	0	0	0	3	0	0	3
	5	0	3	0	0	0	0	0	0	0	0	0	0	0	2	0	0	0	0	0	2	0	0	0	0	0	3	0	0	0	0	0	0	0	0	0	0	0	2	0	0	0	0	0	2	0	0	0	0
	6	0	0	0	0	0	0	0	0	0	0	0	2	2	0	1	0	0	5	2	0	0	1	2	0	0	0	0	0	0	0	0	0	0	0	0	2	2	0	1	0	0	5	2	0	0	1	2	0
	7	1	0	0	1	0	0	0	0	0	0	0	0	2	1	0	0	0	0	0	0	0	0	0	3	1	0	0	1	0	0	0	0	0	0	0	0	2	1	0	0	0	0	0	0	0	0	0	3
	8	0	1	0	0	0	0	0	0	0	0	0	0	3	0	0	3	0	0	2	0	0	1	0	0	0	1	0	0	2	0	0	0	0	0	2	0	0	0	0	3	0	0	0	0	0	1	2	0
	9	1	0	0	1	0	0	0	0	1	0	5	0	0	0	0	0	0	0	3	0	2	0	0	0	1	0	0	1	0	0	0	0	1	0	5	0	0	0	0	0	0	0	3	0	2	0	0	0
	10	0	1	0	0	0	1	0	1	0	0	0	1	0	0	0	0	0	0	1	0	0	0	2	0	0	1	0	0	0	1	0	1	0	0	0	1	0	0	0	0	0	0	1	0	0	0	2	0
	11	0	0	1	0	0	0	0	1	0	0	2	0	0	0	0	0	0	0	0	0	1	0	0	0	0	0	1	0	0	0	0	1	0	0	2	0	0	0	0	0	0	0	0	0	1	0	0	0
	12	0	0	0	0	0	0	0	0	0	0	1	0	3	1	0	0	0	1	1	0	0	0	2	0	0	0	0	0	0	0	0	0	0	0	1	0	3	1	0	0	0	1	1	0	0	0	2	0
	13	0	0	0	0	0	0	0	0	0	3	0	1	0	0	1	1	0	0	0	0	0	0	0	0	0	0	0	0	0	0	0	0	0	3	0	1	0	0	1	1	0	0	0	0	0	0	0	0
	14	0	0	0	1	0	1	0	1	0	1	0	0	0	1	0	0	4	0	0	0	0	0	0	0	1	0	1	1	1	1	1	1	0	1	1	0	1	1	0	0	0	0	1	0	0	0	0	0
	15	0	0	1	0	0	0	0	0	0	0	0	0	2	0	1	0	0	2	0	2	0	1	1	1	0	0	1	0	0	0	0	0	0	0	0	4	2	0	1	0	0	0	0	0	0	3	1	0
	16	0	1	0	2	0	0	0	2	3	1	3	1	1	0	4	3	1	0	3	0	1	0	1	0	0	1	0	2	0	0	0	2	3	1	3	1	1	0	4	3	1	0	3	0	1	0	1	0
	17	1	0	0	0	0	0	0	0	0	0	0	0	1	0	0	0	0	1	1	1	0	0	1	0	1	0	0	0	0	0	0	0	0	0	0	0	1	0	0	0	0	1	1	1	0	0	1	0
	18	0	0	0	1	0	1	0	0	0	0	1	0	0	0	1	1	0	0	0	0	1	0	0	0	0	0	0	1	0	1	0	0	0	0	1	0	0	0	1	1	0	0	0	0	1	0	0	0
	19	0	0	0	0	1	1	0	0	0	0	0	1	0	1	0	0	1	0	1	0	1	0	1	0	0	0	0	0	1	1	0	0	0	0	0	1	0	1	0	0	1	0	1	0	1	0	1	0
	20	0	0	0	0	0	1	0	0	0	4	0	0	1	0	0	0	0	0	0	1	0	2	0	0	0	0	0	0	0	1	0	0	0	4	0	0	1	0	0	0	0	0	0	1	0	2	0	0
	21	0	1	0	1	0	0	1	1	1	0	0	0	0	0	0	0	0	1	0	0	0	0	0	0	0	1	0	1	0	0	0	1	0	0	0	0	0	0	0	0	0	1	0	0	0	0	0	0
	22	2	0	0	0	2	0	0	0	0	0	0	0	0	0	0	0	0	1	0	0	1	1	1	1	2	0	0	0	2	0	0	0	0	0	0	0	0	0	0	0	0	1	0	0	1	1	1	1
	23	0	0	1	0	1	0	1	0	0	0	0	0	0	0	0	0	0	0	0	0	0	0	0	0	0	0	1	0	1	0	1	0	0	0	0	0	0	0	0	0	0	0	0	0	0	0	0	0
	24	0	0	1	0	3	0	5	1	5	1	0	1	3	0	1	0	1	0	0	0	0	0	1	0	0	0	1	0	3	2	5	0	5	0	0	2	3	0	1	0	1	2	0	0	0	1	1	1
	25	0	0	2	0	1	0	0	0	0	0	0	0	0	2	0	0	0	0	1	0	0	1	1	0	0	0	2	0	1	0	0	0	0	0	0	0	0	2	0	0	0	0	1	0	0	1	1	0
	26	0	0	0	1	1	1	1	0	0	0	1	1	0	0	0	0	0	1	0	0	0	0	0	0	0	0	0	1	0	1	0	0	0	0	0	1	0	0	0	0	0	1	0	0	0	0	3	0
	27	0	0	0	0	0	0	0	0	0	0	2	0	1	0	0	1	2	1	3	0	0	0	4	3	0	0	0	0	0	0	0	0	0	0	2	0	1	0	0	1	2	1	3	0	0	0	4	3
	28	1	1	1	1	0	0	0	1	0	0	0	2	0	0	0	0	0	0	0	0	0	0	0	0	1	0	1	3	0	1	0	1	0	0	0	1	0	1	0	0	0	3	0	0	0	3	0	0
	29	1	0	0	0	1	0	0	0	0	0	0	0	0	1	0	0	0	1	0	0	1	0	0	0	1	0	0	0	1	0	0	0	0	0	0	0	0	1	0	0	0	1	0	0	1	0	0	0
	30	2	0	1	0	1	0	0	0	1	2	0	0	0	0	0	0	0	0	0	1	0	1	2	0	2	0	1	0	1	0	0	0	1	2	0	0	0	0	0	0	0	0	0	1	0	1	2	0
[truncated: 48 more columns]

## Sheet: Fig.3
		The number of wingbeats (the earlier round of data in the two consistent magnetic responses for plotting)																								The number of wingbeats (the first round test)
Full spectrum	10-s Time bin→	1st		2nd		3rd		4th		5th		6th		7th		8th		9th		10th		11th		12th		1st		2nd		3rd		4th		5th		6th		7th		8th		9th		10th		11th		12th
	Repeat↓	dpCry2 +/+	dpCry2 -/-	dpCry2 +/+	dpCry2 -/-	dpCry2 +/+	dpCry2 -/-	dpCry2 +/+	dpCry2 -/-	dpCry2 +/+	dpCry2 -/-	dpCry2 +/+	dpCry2 -/-	dpCry2 +/+	dpCry2 -/-	dpCry2 +/+	dpCry2 -/-	dpCry2 +/+	dpCry2 -/-	dpCry2 +/+	dpCry2 -/-	dpCry2 +/+	dpCry2 -/-	dpCry2 +/+	dpCry2 -/-	dpCry2 +/+	dpCry2 -/-	dpCry2 +/+	dpCry2 -/-	dpCry2 +/+	dpCry2 -/-	dpCry2 +/+	dpCry2 -/-	dpCry2 +/+	dpCry2 -/-	dpCry2 +/+	dpCry2 -/-	dpCry2 +/+	dpCry2 -/-	dpCry2 +/+	dpCry2 -/-	dpCry2 +/+	dpCry2 -/-	dpCry2 +/+	dpCry2 -/-	dpCry2 +/+	dpCry2 -/-	dpCry2 +/+	dpCry2 -/-
	1	0	0	0	1	66	6	69	0	9	0	7	0	21	0	11	0	0	0	0	0	0	0	2	0	0	3	0	3	0	22	0	11	0	0	0	11	0	0	0	0	0	5	0	0	0	5	0	0
	2	1	1	2	0	33	20	12	37	3	1	0	3	0	4	0	0	0	0	9	0	0	0	3	0	1	1	2	0	33	20	12	37	3	1	0	3	0	4	0	0	0	0	9	0	0	0	3	0
	3	0	0	0	0	68	9	14	3	4	0	4	0	2	0	1	0	1	0	7	0	0	0	0	0	0	0	4	1	4	1	4	1	4	1	4	1	4	1	4	0	0	1	0	1	0	3	0	1
	4	0	3	0	16	22	58	27	55	14	12	3	3	0	0	0	0	0	0	1	0	9	0	0	0	0	3	0	16	22	58	27	55	14	12	3	3	0	0	0	0	0	0	1	0	9	0	0	0
	5	3	4	1	4	7	26	2	30	0	14	0	0	0	2	0	0	0	5	0	0	0	0	0	0	3	0	1	0	7	0	2	0	0	0	0	0	0	0	0	0	0	0	0	0	0	0	0	0
	6	1	0	0	0	16	15	47	2	6	0	0	0	1	0	0	0	0	0	0	4	0	3	4	1	1	0	0	0	16	15	47	2	6	0	0	0	1	0	0	0	0	0	0	4	0	3	4	1
	7	0	2	3	0	14	44	22	39	6	9	0	3	0	0	2	2	3	0	0	0	0	0	3	3	0	2	3	0	14	44	22	39	6	9	0	3	0	0	2	2	3	0	0	0	0	0	3	3
	8	1	1	2	1	4	14	6	3	1	0	0	0	0	0	0	0	0	0	0	0	0	0	0	0	1	1	2	1	4	14	6	3	1	0	0	0	0	0	0	0	0	0	0	0	0	0	0	0
	9	0	2	0	0	0	0	0	0	0	3	1	0	0	0	0	1	0	1	0	0	0	0	0	1	0	2	0	0	0	0	0	0	0	3	1	0	0	0	0	1	0	1	0	0	0	0	0	1
	10	0	0	0	1	25	23	28	16	4	3	0	0	0	1	0	0	0	0	0	0	0	2	1	0	0	0	0	1	25	23	28	16	4	3	0	0	0	1	0	0	0	0	0	0	0	2	1	0
	11	0	1	0	0	13	41	24	57	7	11	1	0	0	0	1	0	0	0	3	2	0	0	0	0	0	1	0	0	13	41	24	57	7	11	1	0	0	0	1	0	0	0	3	2	0	0	0	0
	12	0	1	1	1	1	31	1	63	1	12	0	4	0	1	0	0	0	0	0	0	0	0	0	2	0	1	1	1	1	31	1	63	1	12	0	4	0	1	0	0	0	0	0	0	0	0	0	2
	13	0	0	2	0	2	0	2	0	2	0	2	1	4	0	3	0	1	0	0	0	0	1	0	0	0	0	2	0	2	0	2	0	2	0	2	1	4	0	3	0	1	0	0	0	0	1	0	0
	14	1	0	1	0	35	0	41	0	6	0	1	0	0	0	1	2	0	0	0	2	0	1	2	1	1	0	1	0	35	0	41	0	6	0	1	0	0	0	1	2	0	0	0	2	0	1	2	1
	15	0	0	0	2	45	20	24	9	8	0	4	2	0	0	0	0	0	3	0	0	0	0	0	0	0	0	0	2	45	20	24	9	8	0	4	2	0	0	0	0	0	3	0	0	0	0	0	0
	16	2	0	2	4	0	25	0	25	0	14	0	1	1	0	1	1	0	1	0	2	0	1	0	1	2	0	2	4	0	25	0	25	0	14	0	1	1	0	1	1	0	1	0	2	0	1	0	1
	17	0	0	0	1	29	0	35	0	9	0	0	1	0	0	2	0	1	0	0	0	0	0	0	0	0	0	0	1	29	0	35	0	9	0	0	1	0	0	2	0	1	0	0	0	0	0	0	0
	18	0	0	0	0	12	13	7	36	3	10	0	2	0	2	2	0	0	0	0	0	1	0	1	0	0	0	0	0	12	13	7	36	3	10	0	2	0	2	2	0	0	0	0	0	1	0	1	0
	19	0	1	2	1	19	0	32	0	5	0	0	2	0	3	1	3	0	0	0	3	0	0	2	0	0	1	2	1	19	0	32	0	5	0	0	2	0	3	1	3	0	0	0	3	0	0	2	0
	20	0	0	0	0	0	25	0	48	0	9	0	0	0	0	2	0	0	2	0	0	4	0	0	0	0	0	0	0	0	25	0	48	0	9	0	0	0	0	2	0	0	2	0	0	4	0	0	0
	21	1	0	1	0	27	0	55	0	9	0	1	0	1	0	0	0	0	0	0	0	0	2	2	1	1	0	1	0	27	0	55	0	9	0	1	0	1	0	0	0	0	0	0	0	0	2	2	1
	22	0	0	0	1	12	1	9	1	0	2	0	0	0	0	0	0	3	1	1	1	1	1	0	1	0	0	0	1	12	1	9	1	0	2	0	0	0	0	0	0	3	1	1	1	1	1	0	1
	23	0	0	0	1	0	0	0	0	0	0	0	0	0	0	0	0	0	0	0	1	3	0	0	0	0	0	0	1	0	0	0	0	0	0	0	0	0	0	0	0	0	0	0	1	3	0	0	0
	24	0	0	1	0	32	0	35	15	12	2	0	0	0	1	0	0	0	3	0	0	1	0	0	2	0	0	1	0	32	0	35	15	12	2	0	0	0	1	0	0	0	3	0	0	1	0	0	2
	25	0	1	0	1	0	0	0	0	0	1	1	0	0	0	0	1	0	0	2	0	1	0	1	1	0	1	0	1	0	0	0	0	0	1	1	0	0	0	0	1	0	0	2	0	1	0	1	1
	26	0		0		0		0		0		0		0		0		0		0		0		0		0		0		0		0		0		0		0		0		0		0		0		0
	27	0		1		38		61		11		2		0		0		0		2		0		3		0		1		38		61		11		2		0		0		0		2		0		3
	28	0		3		0		0		0		0		1		0		1		1		0		1		0		7		34		0		23		0		7		11		5		0		0		7
	29	1		0		7		3		0		1		1		0		0		0		1		1		1		0		7		3		0		1		1		0		0		0		1		1
	30	1		1		0		0		0		0		3		0		1		0		3		0		0		12		55		60		34		0		32		0		0		0		22		0
Dark	10-s Time bin→	1st		2nd		3rd		4th		5th		6th		7th		8th		9th		10th		11th		12th		1st		2nd		3rd		4th		5th		6th		7th		8th		9th		10th		11th		12th
	Repeat↓	dpCry2 +/+	dpCry2 -/-	dpCry2 +/+	dpCry2 -/-	dpCry2 +/+	dpCry2 -/-	dpCry2 +/+	dpCry2 -/-	dpCry2 +/+	dpCry2 -/-	dpCry2 +/+	dpCry2 -/-	dpCry2 +/+	dpCry2 -/-	dpCry2 +/+	dpCry2 -/-	dpCry2 +/+	dpCry2 -/-	dpCry2 +/+	dpCry2 -/-	dpCry2 +/+	dpCry2 -/-	dpCry2 +/+	dpCry2 -/-	dpCry2 +/+	dpCry2 -/-	dpCry2 +/+	dpCry2 -/-	dpCry2 +/+	dpCry2 -/-	dpCry2 +/+	dpCry2 -/-	dpCry2 +/+	dpCry2 -/-	dpCry2 +/+	dpCry2 -/-	dpCry2 +/+	dpCry2 -/-	dpCry2 +/+	dpCry2 -/-	dpCry2 +/+	dpCry2 -/-	dpCry2 +/+	dpCry2 -/-	dpCry2 +/+	dpCry2 -/-	dpCry2 +/+	dpCry2 -/-
	1	2	0	0	2	1	0	0	0	3	0	0	0	0	0	0	0	0	0	0	0	0	0	0	0	0	0	0	0	0	0	0	0	0	0	0	0	0	0	0	0	0	0	0	0	0	0	0	0
	2	0	0	0	0	0	0	0	0	0	0	0	0	0	6	0	0	0	0	0	4	0	0	0	0	0	0	0	0	0	0	0	0	0	0	0	0	0	6	0	0	0	0	0	4	0	0	0	0
	3	0	0	0	0	0	0	0	0	0	0	0	0	1	0	2	0	1	0	1	0	8	0	2	0	2	0	0	0	2	0	2	0	2	0	2	0	2	0	2	0	2	0	2	0	2	0	2	0
	4	3	0	0	1	0	2	0	2	0	0	0	0	0	0	0	0	0	0	0	0	0	0	0	4	3	0	0	1	0	2	0	2	0	0	0	0	0	0	0	0	0	0	0	0	0	0	0	4
	5	0	2	0	2	0	0	0	1	0	4	0	0	0	2	0	0	0	0	0	0	0	0	0	0	0	0	0	0	0	0	0	0	0	0	0	0	0	0	0	0	0	0	0	0	0	5	0	0
	6	1	0	1	3	0	0	1	0	1	3	2	3	5	1	0	0	0	0	0	0	0	0	2	0	1	0	1	3	0	0	1	0	1	3	2	3	5	1	0	0	0	0	0	0	0	0	2	0
	7	2	3	2	0	0	0	0	0	0	0	0	0	0	0	2	3	2	2	2	0	0	1	0	1	2	3	2	0	0	0	0	0	0	0	0	0	0	0	2	3	2	2	2	0	0	1	0	1
	8	1	1	3	1	0	1	0	1	0	1	0	3	0	0	0	0	0	3	0	0	3	3	0	0	1	1	3	1	0	1	0	1	0	1	0	3	0	0	0	0	0	3	0	0	3	3	0	0
	9	0	0	1	0	0	0	0	0	1	0	1	1	0	0	0	0	0	0	0	2	0	0	0	0	0	0	1	0	0	0	0	0	1	0	1	1	0	0	0	0	0	0	0	2	0	0	0	0
	10	0	1	0	0	4	0	0	0	0	0	2	0	2	0	0	2	3	0	0	0	0	1	1	1	0	1	0	0	4	0	0	0	0	0	2	0	2	0	0	2	3	0	0	0	0	1	1	1
	11	0	1	0	1	0	3	0	0	0	0	0	0	0	0	0	0	0	0	0	0	0	0	1	2	0	1	0	1	0	3	0	0	0	0	0	0	0	0	0	0	0	0	0	0	0	0	1	2
	12	0	1	2	1	2	0	2	1	2	0	1	0	0	2	0	0	0	1	0	4	2	0	0	0	0	1	2	1	2	0	2	1	2	0	1	0	0	2	0	0	0	1	0	4	2	0	0	0
	13	1	0	0	0	1	0	1	0	0	3	0	1	0	0	0	1	0	0	0	0	0	0	0	0	1	0	0	0	1	0	1	0	0	3	0	1	0	0	0	1	0	0	0	0	0	0	0	0
	14	0	0	0	0	0	0	0	0	0	0	0	0	2	4	1	0	0	0	0	1	0	2	0	1	0	0	0	0	0	0	0	0	0	0	0	0	2	4	1	0	0	0	0	1	0	2	0	1
	15	0	0	0	0	0	0	1	0	0	1	0	0	0	0	0	0	0	1	0	1	0	1	1	0	0	0	0	0	0	0	1	0	0	1	0	0	0	0	0	0	0	1	0	1	0	1	1	0
	16	0	0	0	1	0	0	0	0	1	0	1	1	1	0	1	2	2	0	3	2	0	0	0	0	0	0	0	1	0	0	0	0	1	0	1	1	1	0	1	2	2	0	3	2	0	0	0	0
	17	0	0	0	0	0	1	0	1	3	1	1	2	0	0	0	0	2	1	0	0	3	0	0	1	0	0	0	0	0	1	0	1	3	1	1	2	0	0	0	0	2	1	0	0	3	0	0	1
	18	0	0	1	0	1	0	1	0	0	0	0	0	0	0	1	0	1	0	1	0	1	0	2	0	0	0	1	0	1	0	1	0	0	0	0	0	0	0	1	0	1	0	1	0	1	0	2	0
	19	0	0	0	0	0	0	0	0	0	0	0	0	0	0	0	1	0	1	0	2	0	0	0	0	0	0	0	0	0	0	0	0	0	0	0	0	0	0	0	1	0	1	0	2	0	0	0	0
	20	2	0	0	0	0	0	4	0	4	0	3	1	0	1	4	0	0	0	1	0	0	0	1	0	2	0	0	0	0	0	4	0	4	0	3	1	0	1	4	0	0	0	1	0	0	0	1	0
	21	0	1	0	1	0	1	0	1	1	1	0	0	1	1	0	0	1	0	0	0	0	0	0	1	0	1	0	1	0	1	0	1	1	1	0	0	1	1	0	0	1	0	0	0	0	0	0	1
	22	0	0	1	0	0	0	1	0	3	0	0	0	0	0	0	0	0	0	0	0	1	0	0	1	0	0	1	0	0	0	1	0	3	0	0	0	0	0	0	0	0	0	0	0	1	0	0	1
	23	0	1	0	0	0	1	0	0	0	0	1	0	1	0	0	1	0	0	1	1	0	0	1	0	0	1	0	0	0	1	0	0	0	0	1	0	1	0	0	1	0	0	1	1	0	0	1	0
	24	1	0	0	0	0	0	0	1	0	1	2	0	0	0	0	0	0	0	0	0	0	1	0	0	1	0	0	0	0	0	0	1	0	1	2	0	0	0	0	0	0	0	0	0	0	1	0	0
	25	0	0	1	1	1	0	1	0	1	0	1	1	1	0	1	3	0	1	0	0	1	1	0	1	0	0	1	1	1	0	1	0	1	0	1	1	1	0	1	3	0	1	0	0	1	1	0	1
	26	0		0		0		0		0		0		0		0		0		0		0		0		0		0		0		0		0		0		0		0		0		0		0		0
	27	1		0		0		0		0		2		0		0		1		0		0		0		1		0		0		0		0		2		0		0		1		0		0		0
	28	0		1		1		1		3		0		3		0		0		2		1		1		0		0		0		2		2		2		2		0		2		2		2		0
	29	0		0		0		0		0		1		0		0		3		0		0		0		0		0		0		0		0		1		0		0		3		0		0		0
	30	0		0		0		0		0		0		2		0		1		0		1		1		0		0		0		0		0		0		0		0		0		0		0		0
UV-A/blue	10-s Time bin→	1st		2nd		3rd		4th		5th		6th		7th		8th		9th		10th		11th		12th		1st		2nd		3rd		4th		5th		6th		7th		8th		9th		10th		11th		12th
	Repeat↓	dpCry2 +/+	dpCry2 -/-	dpCry2 +/+	dpCry2 -/-	dpCry2 +/+	dpCry2 -/-	dpCry2 +/+	dpCry2 -/-	dpCry2 +/+	dpCry2 -/-	dpCry2 +/+	dpCry2 -/-	dpCry2 +/+	dpCry2 -/-	dpCry2 +/+	dpCry2 -/-	dpCry2 +/+	dpCry2 -/-	dpCry2 +/+	dpCry2 -/-	dpCry2 +/+	dpCry2 -/-	dpCry2 +/+	dpCry2 -/-	dpCry2 +/+	dpCry2 -/-	dpCry2 +/+	dpCry2 -/-	dpCry2 +/+	dpCry2 -/-	dpCry2 +/+	dpCry2 -/-	dpCry2 +/+	dpCry2 -/-	dpCry2 +/+	dpCry2 -/-	dpCry2 +/+	dpCry2 -/-	dpCry2 +/+	dpCry2 -/-	dpCry2 +/+	dpCry2 -/-	dpCry2 +/+	dpCry2 -/-	dpCry2 +/+	dpCry2 -/-	dpCry2 +/+	dpCry2 -/-
	1	0	0	0	0	41	2	35	2	0	2	1	1	1	0	9	0	0	2	5	1	0	0	2	0	0	3	0	4	0	34	0	26	0	22	0	15	0	0	0	22	0	0	0	0	0	11	0	0
	2	0	3	0	1	11	9	39	2	13	0	4	0	1	0	0	0	0	0	1	0	2	0	5	0	0	3	0	1	11	9	39	2	13	0	4	0	1	0	0	0	0	0	1	0	2	0	5	0
	3	0	1	1	0	7	41	3	11	0	4	3	0	2	2	0	0	0	0	0	0	0	0	0	0	1	3	1	3	1	3	1	3	1	3	1	3	1	2	1	0	1	3	1	0	1	3	1	0
	4	1	0	0	0	3	22	0	52	0	9	0	2	0	0	0	0	0	2	0	0	0	0	0	2	1	0	0	0	3	22	0	52	0	9	0	2	0	0	0	0	0	2	0	0	0	0	0	2
	5	0	0	1	0	7	31	2	33	0	11	0	4	0	0	0	3	0	0	0	0	0	0	0	1	0	0	1	0	7	0	2	0	0	0	0	0	0	0	0	0	0	0	0	0	0	0	0	0
	6	1	0	0	0	64	4	19	41	1	12	0	0	9	2	0	0	5	0	0	0	0	0	0	4	1	0	0	0	64	4	19	41	1	12	0	0	9	2	0	0	5	0	0	0	0	0	0	4
	7	0	0	0	0	32	12	45	22	10	5	2	0	0	0	0	2	4	0	0	2	3	0	0	0	0	0	0	0	32	12	45	22	10	5	2	0	0	0	0	2	4	0	0	2	3	0	0	0
	8	1	1	0	1	4	9	6	12	0	4	0	0	0	0	3	0	0	3	0	0	0	3	3	0	1	1	0	1	4	9	6	12	0	4	0	0	0	0	3	0	0	3	0	0	0	3	3	0
	9	0	0	1	1	1	0	1	1	1	0	0	0	0	0	1	0	0	0	0	1	1	2	0	0	0	0	1	1	1	0	1	1	1	0	0	0	0	0	1	0	0	0	0	1	1	2	0	0
	10	1	0	0	0	8	7	15	15	5	4	0	1	0	0	0	1	0	1	2	0	0	0	1	0	1	0	0	0	8	7	15	15	5	4	0	1	0	0	0	1	0	1	2	0	0	0	1	0
	11	0	2	0	3	25	33	11	26	3	7	1	3	1	0	0	0	0	5	0	0	0	0	0	0	0	2	0	3	25	33	11	26	3	7	1	3	1	0	0	0	0	5	0	0	0	0	0	0
	12	1	0	1	0	0	28	0	21	0	5	0	0	0	2	2	2	1	0	0	0	1	0	0	2	1	0	1	0	0	28	0	21	0	5	0	0	0	2	2	2	1	0	0	0	1	0	0	2
	13	0	1	0	1	0	1	0	0	0	1	1	0	0	0	1	0	0	1	1	0	0	0	3	1	0	1	0	1	0	1	0	0	0	1	1	0	0	0	1	0	0	1	1	0	0	0	3	1
	14	1	0	0	0	35	0	37	0	13	0	4	0	1	0	0	0	0	0	0	1	0	2	0	0	1	0	0	0	35	0	37	0	13	0	4	0	1	0	0	0	0	0	0	1	0	2	0	0
	15	0	1	1	1	20	32	11	42	4	11	0	2	0	1	3	0	2	0	1	1	2	1	0	0	0	1	1	1	20	32	11	42	4	11	0	2	0	1	3	0	2	0	1	1	2	1	0	0
	16	1	0	1	1	0	29	0	27	2	9	0	0	0	0	0	0	1	0	1	2	0	0	0	1	1	0	1	1	0	29	0	27	2	9	0	0	0	0	0	0	1	0	1	2	0	0	0	1
	17	2	0	0	0	32	0	60	0	10	0	3	0	3	0	0	2	0	0	0	0	0	0	1	0	2	0	0	0	32	0	60	0	10	0	3	0	3	0	0	2	0	0	0	0	0	0	1	0
	18	0	0	1	1	13	18	18	37	2	8	2	3	0	0	1	0	1	1	0	1	0	3	1	2	0	0	1	1	13	18	18	37	2	8	2	3	0	0	1	0	1	1	0	1	0	3	1	2
	19	1	1	0	2	40	0	42	2	9	2	1	2	1	0	0	0	0	0	0	0	1	0	1	0	1	1	0	2	40	0	42	2	9	2	1	2	1	0	0	0	0	0	0	0	1	0	1	0
	20	0	0	2	0	2	23	2	58	0	14	0	2	0	3	3	1	4	0	0	0	2	2	0	0	0	0	2	0	2	23	2	58	0	14	0	2	0	3	3	1	4	0	0	0	2	2	0	0
	21	0	0	0	0	16	0	21	0	0	0	0	0	0	2	0	0	0	0	0	0	0	0	0	0	0	0	0	0	16	0	21	0	0	0	0	0	0	2	0	0	0	0	0	0	0	0	0	0
	22	0	1	0	0	0	0	0	0	0	0	0	0	0	0	0	0	0	0	3	5	1	0	2	0	0	1	0	0	0	0	0	0	0	0	0	0	0	0	0	0	0	0	3	5	1	0	2	0
	23	0	0	1	0	1	12	1	0	1	0	1	0	1	0	1	0	1	0	2	1	0	8	0	1	0	0	1	0	1	12	1	0	1	0	1	0	1	0	1	0	1	0	2	1	0	8	0	1
	24	0	2	0	0	29	8	56	4	11	3	6	0	0	1	0	4	0	2	2	3	0	1	2	1	0	2	0	0	29	8	56	4	11	3	6	0	0	1	0	4	0	2	2	3	0	1	2	1
	25	0	0	0	2	0	2	0	0	0	2	0	0	0	0	0	0	0	0	0	0	3	0	0	0	0	0	0	2	0	2	0	0	0	2	0	0	0	0	0	0	0	0	0	0	3	0	0	0
	26	0		1		0		0		0		0		2		0		0		0		1		2		0		1		0		0		0		0		2		0		0		0		1		2
	27	0		2		20		28		8		2		0		0		0		0		0		0		0		2		20		28		8		2		0		0		0		0		0		0
	28	0		1		0		0		1		1		1		0		1		2		1		0		0		3		0		54		39		0		22		0		17		0		0		8
	29	0		0		9		2		3		0		0		0		0		0		0		0		0		0		9		2		3		0		0		0		0		0		0		0
	30	0		0		0		0		3		2		0		0		0		0		0		2		0		17		51		4		16		0		0		9		0		9		0		0
Cyan/green	10-s Time bin→	1st		2nd		3rd		4th		5th		6th		7th		8th		9th		10th		11th		12th		1st		2nd		3rd		4th		5th		6th		7th		8th		9th		10th		11th		12th
	Repeat↓	dpCry2 +/+	dpCry2 -/-	dpCry2 +/+	dpCry2 -/-	dpCry2 +/+	dpCry2 -/-	dpCry2 +/+	dpCry2 -/-	dpCry2 +/+	dpCry2 -/-	dpCry2 +/+	dpCry2 -/-	dpCry2 +/+	dpCry2 -/-	dpCry2 +/+	dpCry2 -/-	dpCry2 +/+	dpCry2 -/-	dpCry2 +/+	dpCry2 -/-	dpCry2 +/+	dpCry2 -/-	dpCry2 +/+	dpCry2 -/-	dpCry2 +/+	dpCry2 -/-	dpCry2 +/+	dpCry2 -/-	dpCry2 +/+	dpCry2 -/-	dpCry2 +/+	dpCry2 -/-	dpCry2 +/+	dpCry2 -/-	dpCry2 +/+	dpCry2 -/-	dpCry2 +/+	dpCry2 -/-	dpCry2 +/+	dpCry2 -/-	dpCry2 +/+	dpCry2 -/-	dpCry2 +/+	dpCry2 -/-	dpCry2 +/+	dpCry2 -/-	dpCry2 +/+	dpCry2 -/-
	1	0	1	0	1	0	0	0	1	0	0	0	0	0	0	0	0	0	0	0	0	0	0	4	0	0	0	0	0	0	0	0	0	0	0	0	0	0	0	0	0	0	0	0	0	0	0	0	0
	2	2	0	2	0	2	0	2	0	2	0	2	0	2	0	5	0	0	0	0	0	2	0	0	0	2	0	2	0	2	0	2	0	2	0	2	0	2	0	5	0	0	0	0	0	2	0	0	0
	3	5	0	2	0	0	0	0	0	0	0	0	0	7	0	0	0	0	0	3	0	0	0	0	0	0	0	0	0	0	0	0	0	0	0	0	0	0	0	0	0	0	0	0	0	0	0	0	0
	4	0	3	0	1	0	0	0	0	0	0	0	0	0	0	0	3	0	0	0	0	0	0	0	8	0	3	0	1	0	0	0	0	0	0	0	0	0	0	0	3	0	0	0	0	0	0	0	8
	5	0	1	0	0	0	0	0	0	0	4	0	0	0	2	0	0	0	3	0	0	0	0	0	2	0	1	0	1	0	1	0	1	0	1	0	1	0	1	0	1	0	1	0	3	0	1	0	1
	6	0	1	0	1	0	1	0	1	0	2	3	2	0	0	0	2	0	2	0	2	0	2	5	0	0	1	0	1	0	1	0	1	0	2	3	2	0	0	0	2	0	2	0	2	0	2	5	0
	7	0	2	0	2	0	2	0	0	0	2	0	2	0	1	2	2	3	0	0	0	0	0	0	0	0	2	0	2	0	2	0	0	0	2	0	2	0	1	2	2	3	0	0	0	0	0	0	0
	8	1	0	2	0	2	0	2	0	2	0	1	0	0	3	0	0	0	0	0	1	0	1	1	1	1	0	2	0	2	0	2	0	2	0	1	0	0	3	0	0	0	0	0	1	0	1	1	1
	9	0	1	0	1	0	0	0	0	0	0	0	0	0	0	0	0	0	0	0	1	0	1	0	0	0	1	0	1	0	0	0	0	0	0	0	0	0	0	0	0	0	0	0	1	0	1	0	0
	10	0	0	0	0	0	0	0	0	0	1	0	1	0	0	1	0	0	1	0	0	1	0	1	0	0	0	0	0	0	0	0	0	0	1	0	1	0	0	1	0	0	1	0	0	1	0	1	0
	11	0	0	1	1	0	3	0	1	1	0	0	0	0	0	0	0	0	0	0	0	1	0	0	0	0	0	1	1	0	3	0	1	1	0	0	0	0	0	0	0	0	0	0	0	1	0	0	0
	12	0	1	0	0	0	0	0	0	1	0	2	1	0	1	3	0	1	1	2	0	0	0	0	0	0	1	0	0	0	0	0	0	1	0	2	1	0	1	3	0	1	1	2	0	0	0	0	0
	13	1	0	1	2	3	0	0	0	0	1	1	0	2	0	1	1	0	0	1	0	2	0	1	0	1	0	1	2	3	0	0	0	0	1	1	0	2	0	1	1	0	0	1	0	2	0	1	0
	14	1	0	0	1	0	0	0	0	0	0	0	0	0	1	0	0	0	0	0	0	0	0	0	1	1	0	0	1	0	0	0	0	0	0	0	0	0	1	0	0	0	0	0	0	0	0	0	1
	15	0	0	0	0	0	0	0	0	0	3	0	0	0	0	0	0	0	1	0	0	0	0	0	1	0	0	0	0	0	0	0	0	0	3	0	0	0	0	0	0	0	1	0	0	0	0	0	1
	16	0	0	0	2	1	2	1	2	3	1	1	0	0	0	0	2	2	2	0	0	3	0	1	2	0	0	0	2	1	2	1	2	3	1	1	0	0	0	0	2	2	2	0	0	3	0	1	2
	17	0	0	1	0	0	0	1	0	0	0	2	0	0	0	0	0	0	0	0	0	0	0	0	0	0	0	1	0	0	0	1	0	0	0	2	0	0	0	0	0	0	0	0	0	0	0	0	0
	18	2	2	0	1	1	0	1	2	0	0	0	2	0	0	0	0	1	0	0	2	1	2	0	1	2	2	0	1	1	0	1	2	0	0	0	2	0	0	0	0	1	0	0	2	1	2	0	1
	19	0	0	0	0	0	1	0	1	2	0	0	0	2	1	2	1	0	0	3	1	0	0	1	0	0	0	0	0	0	1	0	1	2	0	0	0	2	1	2	1	0	0	3	1	0	0	1	0
	20	0	0	0	0	0	0	0	0	0	1	0	1	0	1	0	1	1	2	3	0	0	0	0	0	0	0	0	0	0	0	0	0	0	1	0	1	0	1	0	1	1	2	3	0	0	0	0	0
	21	0	1	0	0	0	1	0	1	1	0	0	0	0	0	0	0	0	0	0	0	0	0	1	0	0	1	0	0	0	1	0	1	1	0	0	0	0	0	0	0	0	0	0	0	0	0	1	0
	22	0	0	0	0	0	0	0	0	0	0	0	0	0	0	0	0	0	0	0	0	1	1	0	1	0	0	0	0	0	0	0	0	0	0	0	0	0	0	0	0	0	0	0	0	1	1	0	1
	23	0	0	1	0	1	0	0	0	1	0	0	0	3	0	0	0	0	0	1	0	1	0	0	0	0	0	1	0	1	0	0	0	1	0	0	0	3	0	0	0	0	0	1	0	1	0	0	0
	24	1	0	1	0	0	0	1	0	1	0	0	2	1	2	0	0	2	0	0	4	0	5	1	0	1	0	1	0	0	0	1	0	1	0	0	2	1	2	0	0	2	0	0	4	0	5	1	0
	25	1	0	1	1	1	0	0	0	0	0	0	0	0	2	0	0	3	1	0	0	0	0	0	3	1	0	1	1	1	0	0	0	0	0	0	0	0	2	0	0	3	1	0	0	0	0	0	3
	26	0		0		0		0		0		4		0		0		0		2		0		3		0		0		0		0		0		4		0		0		0		2		0		3
	27	1		0		1		0		2		0		0		0		0		0		0		1		1		0		1		0		2		0		0		0		0		0		0		1
	28	0		1		1		0		0		0		0		2		0		0		0		0		0		4		0		0		0		0		0		0		0		3		0		4
	29	0		0		0		0		0		0		0		0		0		0		0		2		0		0		0		0		0		0		0		0		0		0		0		2
	30	0		0		0		1		1		1		1		0		0		0		0		0		0		0		2		2		2		2		2		0		0		2		2		0
[truncated: 48 more columns]

## Sheet: Fig.4 a
		The number of wingbeats (the earlier round of data in the two consistent magnetic responses for plotting)																								The number of wingbeats (the first round test)
Full spectrum	10-s Time bin→	1st		2nd		3rd		4th		5th		6th		7th		8th		9th		10th		11th		12th		1st		2nd		3rd		4th		5th		6th		7th		8th		9th		10th		11th		12th
	Repeat↓	Ant CP	Ant BP	Ant CP	Ant BP	Ant CP	Ant BP	Ant CP	Ant BP	Ant CP	Ant BP	Ant CP	Ant BP	Ant CP	Ant BP	Ant CP	Ant BP	Ant CP	Ant BP	Ant CP	Ant BP	Ant CP	Ant BP	Ant CP	Ant BP	Ant CP	Ant BP	Ant CP	Ant BP	Ant CP	Ant BP	Ant CP	Ant BP	Ant CP	Ant BP	Ant CP	Ant BP	Ant CP	Ant BP	Ant CP	Ant BP	Ant CP	Ant BP	Ant CP	Ant BP	Ant CP	Ant BP	Ant CP	Ant BP
	1	2	2	0	0	2	2	20	40	2	0	1	2	1	0	1	0	0	0	0	0	0	1	0	0	2	2	0	0	2	2	20	40	2	0	1	2	1	0	1	0	0	0	0	0	0	1	0	0
	2	0	0	1	0	33	0	11	0	0	0	0	0	0	0	0	0	0	0	11	0	0	2	7	0	0	0	1	0	33	0	11	0	0	0	0	0	0	0	0	0	0	0	11	0	0	2	7	0
	3	0	1	0	0	12	6	63	0	7	0	0	1	1	2	3	0	1	3	4	0	2	0	2	0	0	1	0	1	12	1	63	1	7	1	0	1	1	1	3	1	1	1	4	1	2	0	2	0
	4	0	0	0	2	42	21	31	30	11	2	2	0	0	0	0	1	0	0	1	0	6	0	2	0	0	0	0	2	42	21	31	30	11	2	2	0	0	0	0	1	0	0	1	0	6	0	2	0
	5	0	1	0	1	0	12	1	24	0	0	0	0	0	0	0	0	0	0	0	0	0	0	0	2	0	1	0	1	7	12	9	24	0	0	0	0	0	0	0	0	0	0	0	0	0	0	0	2
	6	1	0	0	0	0	0	0	0	0	0	0	0	2	1	0	2	0	3	0	0	1	1	0	0	1	0	0	0	0	0	0	0	0	0	0	0	2	1	0	2	0	3	0	0	1	1	0	0
	7	3	0	0	0	0	0	0	0	0	1	0	0	0	4	0	0	0	0	0	4	0	0	2	0	3	0	0	0	0	0	0	0	0	1	0	0	0	4	0	0	0	0	0	4	0	0	2	0
	8	0	0	0	1	1	0	0	0	0	0	0	0	0	0	0	0	0	0	0	1	0	0	1	1	0	0	0	1	1	0	0	0	0	0	0	0	0	0	0	0	0	0	0	1	0	0	1	1
	9	0	0	0	0	0	0	0	0	0	0	2	0	1	1	1	1	0	1	0	1	0	0	0	0	0	0	0	0	0	0	0	0	0	0	2	0	1	1	1	1	0	1	0	1	0	0	0	0
	10	0	1	1	1	40	0	50	0	12	0	5	0	0	0	0	0	0	0	0	0	0	0	3	2	0	1	1	1	40	0	50	0	12	0	5	0	0	0	0	0	0	0	0	0	0	0	3	2
	11	0	0	1	0	9	0	23	1	9	0	3	1	0	0	3	0	1	3	2	1	0	2	2	1	0	0	1	0	9	0	23	1	9	0	3	1	0	0	3	0	1	3	2	1	0	2	2	1
	12	0	0	0	0	33	0	60	0	9	0	4	0	0	0	0	0	0	0	1	0	4	0	7	0	0	0	0	0	33	0	60	0	9	0	4	0	0	0	0	0	0	0	1	0	4	0	7	0
	13	0	0	0	0	6	0	16	0	0	0	0	0	0	0	0	0	0	0	0	0	0	0	0	0	0	0	0	0	6	0	16	0	0	0	0	0	0	0	0	0	0	0	0	0	0	0	0	0
	14	0	0	2	0	11	0	16	0	0	1	2	4	2	1	0	0	0	0	0	0	1	3	0	0	0	0	2	0	11	0	16	0	0	1	2	4	2	1	0	0	0	0	0	0	1	3	0	0
	15	0	0	0	1	0	1	0	1	0	1	0	0	0	3	0	0	0	0	0	0	0	0	2	0	0	0	0	1	0	1	0	1	0	1	0	0	0	3	0	0	0	0	0	0	0	0	2	0
	16	0	2	0	0	4	0	8	0	2	0	1	1	1	0	0	0	0	0	0	0	0	1	1	0	0	2	1	0	0	0	0	0	0	0	0	1	0	0	0	0	1	0	0	0	0	1	0	0
	17	1	0	1	0	21	0	32	0	11	0	0	2	0	0	1	0	2	2	1	0	0	0	0	4	1	0	1	0	21	0	32	0	11	0	0	2	0	0	1	0	2	2	1	0	0	0	0	4
	18	1	1	0	1	0	0	0	0	2	2	0	0	0	0	1	4	1	1	1	2	0	1	0	2	1	1	0	1	0	0	0	0	2	2	0	0	0	0	1	4	1	1	1	2	0	1	0	2
Dark	10-s Time bin→	1st		2nd		3rd		4th		5th		6th		7th		8th		9th		10th		11th		12th		1st		2nd		3rd		4th		5th		6th		7th		8th		9th		10th		11th		12th
	Repeat↓	Ant CP	Ant BP	Ant CP	Ant BP	Ant CP	Ant BP	Ant CP	Ant BP	Ant CP	Ant BP	Ant CP	Ant BP	Ant CP	Ant BP	Ant CP	Ant BP	Ant CP	Ant BP	Ant CP	Ant BP	Ant CP	Ant BP	Ant CP	Ant BP	Ant CP	Ant BP	Ant CP	Ant BP	Ant CP	Ant BP	Ant CP	Ant BP	Ant CP	Ant BP	Ant CP	Ant BP	Ant CP	Ant BP	Ant CP	Ant BP	Ant CP	Ant BP	Ant CP	Ant BP	Ant CP	Ant BP	Ant CP	Ant BP
	1	2	0	1	0	0	0	0	0	0	0	0	0	0	0	0	0	1	0	0	0	0	1	2	2	2	0	1	0	0	0	0	0	0	0	0	0	0	0	0	0	1	0	0	0	0	1	2	2
	2	2	0	2	0	0	0	0	0	1	1	0	0	3	0	3	0	3	3	0	1	2	0	0	0	2	0	2	0	0	0	0	0	1	1	0	0	3	0	3	0	3	3	0	1	2	0	0	0
	3	0	0	0	2	0	22	1	4	3	0	0	0	0	3	3	3	2	0	2	0	0	0	0	0	0	0	0	2	0	7	1	10	3	4	0	2	0	2	3	3	2	2	2	0	0	2	0	0
	4	1	1	0	2	0	0	0	1	0	0	0	1	0	1	0	0	0	0	0	1	0	1	1	1	1	1	0	2	0	0	0	1	0	0	0	1	0	1	0	0	0	0	0	1	0	1	1	1
	5	0	2	1	0	9	0	22	0	0	0	0	2	0	0	0	0	2	4	1	0	0	0	0	1	0	2	0	0	4	0	4	0	2	0	0	2	2	0	0	0	0	4	1	0	1	0	0	1
	6	0	0	0	0	0	0	0	0	0	0	0	0	0	0	0	0	0	0	0	0	0	0	0	0	0	0	0	0	0	0	0	0	0	0	0	0	0	0	0	0	0	0	0	0	0	0	0	0
	7	2	0	2	0	0	0	0	0	2	0	0	0	2	3	1	2	3	0	1	0	1	0	1	0	2	0	2	0	0	0	0	0	2	0	0	0	2	3	1	2	3	0	1	0	1	0	1	0
	8	0	0	1	0	1	0	1	1	0	1	0	1	0	0	0	0	0	0	0	0	0	0	0	0	0	0	1	0	1	0	1	1	0	1	0	1	0	0	0	0	0	0	0	0	0	0	0	0
	9	2	0	0	1	0	1	0	1	0	0	1	0	0	0	0	3	0	0	0	2	0	0	2	0	2	0	0	1	0	1	0	1	0	0	1	0	0	0	0	3	0	0	0	2	0	0	2	0
	10	0	0	0	0	1	0	0	1	0	2	1	0	2	2	0	3	0	0	0	0	0	0	0	0	0	0	0	0	1	0	0	1	0	2	1	0	2	2	0	3	0	0	0	0	0	0	0	0
	11	0	0	0	0	0	0	0	0	3	0	2	2	3	2	2	2	0	2	0	0	0	0	0	0	0	0	0	0	0	0	0	0	3	0	2	2	3	2	2	2	0	2	0	0	0	0	0	0
	12	0	0	0	1	1	0	0	0	4	0	0	0	0	0	0	0	0	0	2	0	0	0	0	0	0	0	0	1	1	0	0	0	4	0	0	0	0	0	0	0	0	0	2	0	0	0	0	0
	13	0	0	1	0	1	0	1	0	0	0	0	0	0	0	0	0	2	5	0	0	0	2	0	0	0	0	1	0	1	0	1	0	0	0	0	0	0	0	0	0	2	5	0	0	0	2	0	0
	14	1	0	0	0	0	1	0	0	0	0	0	0	0	0	0	0	0	5	0	0	0	0	0	3	1	0	0	0	0	1	0	0	0	0	0	0	0	0	0	0	0	5	0	0	0	0	0	3
	15	0	1	1	0	1	1	0	0	0	0	0	0	0	0	0	1	1	0	0	1	0	0	2	0	0	1	1	0	1	1	0	0	0	0	0	0	0	0	0	1	1	0	0	1	0	0	2	0
	16	2	1	0	0	0	0	0	0	0	0	0	0	0	0	0	0	2	0	0	0	0	0	2	0	0	1	0	0	0	0	0	0	0	0	0	0	0	0	0	0	0	0	0	0	0	0	0	0
	17	0	0	1	1	0	0	1	0	1	2	1	3	1	0	0	0	0	1	1	2	1	1	0	2	0	0	1	1	0	0	1	0	1	2	1	3	1	0	0	0	0	1	1	2	1	1	0	2
	18	0	1	0	1	0	1	0	0	0	1	1	0	1	0	1	0	0	0	0	0	1	2	1	1	0	1	0	1	0	1	0	0	0	1	1	0	1	0	1	0	0	0	0	0	1	2	1	1
UV-A/blue	10-s Time bin→	1st		2nd		3rd		4th		5th		6th		7th		8th		9th		10th		11th		12th		1st		2nd		3rd		4th		5th		6th		7th		8th		9th		10th		11th		12th
	Repeat↓	Ant CP	Ant BP	Ant CP	Ant BP	Ant CP	Ant BP	Ant CP	Ant BP	Ant CP	Ant BP	Ant CP	Ant BP	Ant CP	Ant BP	Ant CP	Ant BP	Ant CP	Ant BP	Ant CP	Ant BP	Ant CP	Ant BP	Ant CP	Ant BP	Ant CP	Ant BP	Ant CP	Ant BP	Ant CP	Ant BP	Ant CP	Ant BP	Ant CP	Ant BP	Ant CP	Ant BP	Ant CP	Ant BP	Ant CP	Ant BP	Ant CP	Ant BP	Ant CP	Ant BP	Ant CP	Ant BP	Ant CP	Ant BP
	1	0	0	0	0	0	0	9	13	0	0	0	0	0	0	0	2	0	2	0	0	0	0	0	0	0	0	0	0	0	0	9	13	0	0	0	0	0	0	0	2	0	2	0	0	0	0	0	0
	2	0	1	0	0	6	0	0	0	0	0	0	0	0	0	1	0	1	0	1	0	0	0	0	0	0	1	0	0	6	0	0	0	0	0	0	0	0	0	1	0	1	0	1	0	0	0	0	0
	3	1	0	0	0	40	11	39	33	9	0	3	3	4	0	0	3	0	0	0	0	0	0	0	0	1	2	0	0	40	20	39	18	9	3	3	0	4	2	0	0	0	0	0	3	0	1	0	0
	4	0	1	0	1	17	9	45	0	0	0	2	0	1	0	8	0	1	0	9	1	0	1	0	0	0	1	0	1	17	9	45	0	0	0	2	0	1	0	8	0	1	0	9	1	0	1	0	0
	5	0	0	1	0	1	12	1	25	0	0	0	0	0	0	0	0	0	1	0	0	0	0	0	0	0	0	2	0	9	12	9	25	3	0	0	0	2	0	2	0	0	1	3	0	0	0	2	0
	6	1	0	0	0	0	0	0	0	1	2	0	1	3	0	0	1	5	0	0	0	0	0	0	0	1	0	0	0	0	0	0	0	1	2	0	1	3	0	0	1	5	0	0	0	0	0	0	0
	7	0	1	0	1	1	1	0	1	4	1	0	0	0	1	0	2	0	1	0	1	0	1	0	1	0	1	0	1	1	1	0	1	4	1	0	0	0	1	0	2	0	1	0	1	0	1	0	1
	8	1	0	1	0	0	0	1	0	1	2	3	0	0	4	0	1	0	0	0	0	2	0	2	2	1	0	1	0	0	0	1	0	1	2	3	0	0	4	0	1	0	0	0	0	2	0	2	2
	9	1	0	0	1	0	0	0	1	0	0	0	0	0	0	0	0	0	0	0	0	1	0	0	0	1	0	0	1	0	0	0	1	0	0	0	0	0	0	0	0	0	0	0	0	1	0	0	0
	10	2	0	1	0	13	0	26	0	6	0	4	0	0	0	1	0	0	0	1	0	2	0	2	0	2	0	1	0	13	0	26	0	6	0	4	0	0	0	1	0	0	0	1	0	2	0	2	0
	11	0	2	0	1	4	0	22	0	8	0	0	2	0	0	0	0	0	0	0	0	3	0	0	0	0	2	0	1	4	0	22	0	8	0	0	2	0	0	0	0	0	0	0	0	3	0	0	0
	12	1	0	0	0	32	0	65	0	6	0	0	0	0	0	0	3	2	2	0	0	0	0	0	0	1	0	0	0	32	0	65	0	6	0	0	0	0	0	0	3	2	2	0	0	0	0	0	0
	13	0	0	1	1	11	0	2	0	0	0	0	0	0	1	0	1	0	1	2	0	0	0	0	1	0	0	1	1	11	0	2	0	0	0	0	0	0	1	0	1	0	1	2	0	0	0	0	1
	14	1	0	0	0	28	0	34	0	4	4	0	4	3	3	0	1	0	0	0	2	0	0	0	0	1	0	0	0	28	0	34	0	4	4	0	4	3	3	0	1	0	0	0	2	0	0	0	0
	15	0	0	1	0	1	0	1	0	0	0	1	0	3	0	0	0	0	0	0	0	0	3	0	3	0	0	1	0	1	0	1	0	0	0	1	0	3	0	0	0	0	0	0	0	0	3	0	3
	16	0	0	0	0	0	1	9	0	1	2	1	2	0	1	0	1	0	0	0	0	0	0	3	0	0	0	1	0	1	1	1	0	1	2	1	2	1	1	0	1	1	0	0	0	0	0	1	0
	17	1	0	1	0	25	0	20	0	7	0	0	1	0	0	2	0	1	0	1	1	1	1	1	2	1	0	1	0	25	0	20	0	7	0	0	1	0	0	2	0	1	0	1	1	1	1	1	2
	18	0	1	0	1	0	1	0	1	0	0	0	1	0	1	1	0	1	1	0	1	1	1	1	1	0	1	0	1	0	1	0	1	0	0	0	1	0	1	1	0	1	1	0	1	1	1	1	1
Cyan/green	10-s Time bin→	1st		2nd		3rd		4th		5th		6th		7th		8th		9th		10th		11th		12th		1st		2nd		3rd		4th		5th		6th		7th		8th		9th		10th		11th		12th
	Repeat↓	Ant CP	Ant BP	Ant CP	Ant BP	Ant CP	Ant BP	Ant CP	Ant BP	Ant CP	Ant BP	Ant CP	Ant BP	Ant CP	Ant BP	Ant CP	Ant BP	Ant CP	Ant BP	Ant CP	Ant BP	Ant CP	Ant BP	Ant CP	Ant BP	Ant CP	Ant BP	Ant CP	Ant BP	Ant CP	Ant BP	Ant CP	Ant BP	Ant CP	Ant BP	Ant CP	Ant BP	Ant CP	Ant BP	Ant CP	Ant BP	Ant CP	Ant BP	Ant CP	Ant BP	Ant CP	Ant BP	Ant CP	Ant BP
	1	0	0	0	0	0	0	0	0	0	0	0	0	0	0	0	0	3	0	0	0	0	0	0	0	0	0	0	0	0	0	0	0	0	0	0	0	0	0	0	0	3	0	0	0	0	0	0	0
	2	0	0	0	0	0	0	1	0	2	2	0	0	0	0	0	0	3	1	0	0	0	0	1	1	0	0	0	0	0	0	1	0	2	2	0	0	0	0	0	0	3	1	0	0	0	0	1	1
	3	1	1	0	0	0	16	0	9	0	0	0	0	0	0	0	0	0	4	0	0	3	3	0	0	1	2	0	2	0	5	0	5	0	0	0	0	0	2	0	2	0	2	0	3	3	2	0	0
	4	0	0	0	0	0	0	0	0	0	0	1	0	2	3	3	3	0	0	2	4	0	0	0	0	0	0	0	0	0	0	0	0	0	0	1	0	2	3	3	3	0	0	2	4	0	0	0	0
	5	0	0	0	0	0	0	0	0	1	1	0	0	0	0	1	1	0	0	0	0	1	1	2	2	0	0	1	0	1	0	0	0	1	1	0	0	0	0	1	1	1	0	0	0	1	1	0	2
	6	0	0	1	0	1	1	1	1	0	0	0	0	0	0	0	0	0	1	1	0	0	0	0	0	0	0	1	0	1	1	1	1	0	0	0	0	0	0	0	0	0	1	1	0	0	0	0	0
	7	0	0	0	0	0	0	0	0	0	3	1	0	0	0	0	0	4	4	0	0	0	0	0	0	0	0	0	0	0	0	0	0	0	3	1	0	0	0	0	0	4	4	0	0	0	0	0	0
	8	0	0	0	0	0	1	0	0	6	5	3	3	0	0	0	0	0	0	2	2	0	0	0	1	0	0	0	0	0	1	0	0	6	5	3	3	0	0	0	0	0	0	2	2	0	0	0	1
	9	0	1	0	1	1	1	5	0	2	2	0	0	0	0	1	1	0	0	5	5	2	2	3	3	0	1	0	1	1	1	5	0	2	2	0	0	0	0	1	1	0	0	5	5	2	2	3	3
	10	0	0	0	0	0	0	1	1	0	0	1	1	0	0	0	0	0	0	0	0	0	0	0	0	0	0	0	0	0	0	1	1	0	0	1	1	0	0	0	0	0	0	0	0	0	0	0	0
	11	1	0	1	2	1	1	1	0	0	0	0	0	0	0	0	0	0	0	0	0	1	1	2	2	1	0	1	2	1	1	1	0	0	0	0	0	0	0	0	0	0	0	0	0	1	1	2	2
	12	0	1	0	0	1	0	0	0	5	0	1	0	1	0	0	0	0	0	0	0	0	0	0	0	0	1	0	0	1	0	0	0	5	0	1	0	1	0	0	0	0	0	0	0	0	0	0	0
	13	0	0	0	0	1	0	0	0	1	1	0	0	0	3	2	2	0	0	0	0	2	2	1	1	0	0	0	0	1	0	0	0	1	1	0	0	0	3	2	2	0	0	0	0	2	2	1	1
	14	2	0	0	0	0	0	0	0	0	0	3	3	2	0	2	0	0	0	0	0	0	0	1	1	2	0	0	0	0	0	0	0	0	0	3	3	2	0	2	0	0	0	0	0	0	0	1	1
	15	0	0	1	1	0	0	0	0	2	3	0	3	0	0	0	0	2	0	0	0	0	0	1	1	0	0	1	1	0	0	0	0	2	3	0	3	0	0	0	0	2	0	0	0	0	0	1	1
	16	0	0	0	0	0	0	0	0	0	2	0	1	0	0	0	0	0	0	0	0	0	0	0	0	1	0	0	0	0	0	0	0	0	2	0	1	1	0	0	0	0	0	0	0	0	0	0	0
	17	1	0	1	0	1	0	1	0	0	0	1	2	1	2	0	0	1	0	1	0	0	0	0	0	1	0	1	0	1	0	1	0	0	0	1	2	1	2	0	0	1	0	1	0	0	0	0	0
	18	0	2	1	1	0	0	0	1	0	1	0	1	1	1	0	1	0	1	0	1	0	1	0	0	0	2	1	1	0	0	0	1	0	1	0	1	1	1	0	1	0	1	0	1	0	1	0	0
[truncated: 48 more columns]

## Sheet: Fig.4 b
		The number of wingbeats (the earlier round of data in the two consistent magnetic responses for plotting)																								The number of wingbeats (the first round test)
Full spectrum	10-s Time bin→	1st		2nd		3rd		4th		5th		6th		7th		8th		9th		10th		11th		12th		1st		2nd		3rd		4th		5th		6th		7th		8th		9th		10th		11th		12th
	Repeat↓	Eyes CP	Eyes BP	Eyes CP	Eyes BP	Eyes CP	Eyes BP	Eyes CP	Eyes BP	Eyes CP	Eyes BP	Eyes CP	Eyes BP	Eyes CP	Eyes BP	Eyes CP	Eyes BP	Eyes CP	Eyes BP	Eyes CP	Eyes BP	Eyes CP	Eyes BP	Eyes CP	Eyes BP	Eyes CP	Eyes BP	Eyes CP	Eyes BP	Eyes CP	Eyes BP	Eyes CP	Eyes BP	Eyes CP	Eyes BP	Eyes CP	Eyes BP	Eyes CP	Eyes BP	Eyes CP	Eyes BP	Eyes CP	Eyes BP	Eyes CP	Eyes BP	Eyes CP	Eyes BP	Eyes CP	Eyes BP
	1	2	2	0	0	8	0	19	0	4	0	2	0	0	1	0	0	0	0	0	0	0	1	0	0	2	2	0	0	8	0	19	0	4	0	2	0	0	1	0	0	0	0	0	0	0	1	0	0
	2	0	0	0	0	25	0	23	0	4	0	0	2	0	0	0	0	0	0	7	0	0	0	4	1	0	0	0	0	25	0	23	0	4	0	0	2	0	0	0	0	0	0	7	0	0	0	4	1
	3	0	1	0	0	14	0	57	8	7	0	3	0	1	3	3	0	1	1	4	0	2	0	2	0	0	1	0	1	14	1	57	1	7	1	3	1	1	1	3	1	1	1	4	1	2	0	2	0
	4	2	0	0	0	0	0	0	0	0	0	0	0	2	0	2	0	0	0	0	0	0	0	0	1	2	0	0	0	0	0	0	0	0	0	0	0	2	0	2	0	0	0	0	0	0	0	0	1
	5	0	0	0	1	0	1	13	0	0	3	0	0	0	0	0	0	0	0	0	2	4	2	0	2	0	0	1	1	1	1	1	0	0	3	0	0	0	0	1	0	1	0	1	2	1	2	0	2
	6	2	2	2	0	1	11	1	19	0	0	3	0	2	0	0	0	0	0	0	0	1	1	1	0	0	2	1	0	12	11	5	19	5	0	4	0	0	0	0	0	4	0	0	0	1	1	0	0
	7	0	0	0	0	0	0	0	0	0	2	0	3	0	0	0	0	0	0	0	0	0	0	2	0	0	0	0	0	0	0	0	0	0	2	0	3	0	0	0	0	0	0	0	0	0	0	2	0
	8	0	0	0	2	0	9	0	42	0	2	0	0	0	0	4	0	2	0	0	3	0	0	1	0	0	0	0	2	0	9	0	42	0	2	0	0	0	0	4	0	2	0	0	3	0	0	1	0
	9	0	0	0	0	33	0	37	0	17	0	6	0	0	0	0	0	0	0	4	0	2	2	2	0	0	0	0	0	33	0	37	0	17	0	6	0	0	0	0	0	0	0	4	0	2	2	2	0
	10	1	0	1	0	39	6	55	17	11	0	4	0	0	0	0	0	0	0	0	0	0	0	3	2	1	0	1	0	39	6	55	17	11	0	4	0	0	0	0	0	0	0	0	0	0	0	3	2
	11	0	0	0	0	8	0	19	0	7	0	2	2	4	0	0	0	0	1	2	1	3	4	2	1	0	0	0	0	8	0	19	0	7	0	2	2	4	0	0	0	0	1	2	1	3	4	2	1
	12	0	0	0	0	30	0	64	0	16	0	5	2	0	0	0	3	2	0	0	0	2	0	5	0	0	0	0	0	30	0	64	0	16	0	5	2	0	0	0	3	2	0	0	0	2	0	5	0
	13	0	0	0	0	13	0	9	0	0	0	0	0	0	1	0	2	0	2	3	0	0	0	0	0	0	0	0	0	13	0	9	0	0	0	0	0	0	1	0	2	0	2	3	0	0	0	0	0
	14	2	0	0	0	15	0	24	0	0	1	3	1	2	1	0	0	0	0	0	2	1	2	0	0	2	0	0	0	15	0	24	0	0	1	3	1	2	1	0	0	0	0	0	2	1	2	0	0
	15	1	0	0	1	5	0	0	0	0	1	0	0	3	4	0	2	0	0	0	0	0	0	2	0	1	0	0	1	5	0	0	0	0	1	0	0	3	4	0	2	0	0	0	0	0	0	2	0
	16	0	0	3	0	0	0	0	0	0	0	3	2	1	0	0	0	0	3	0	0	3	1	1	2	0	0	3	0	0	0	0	0	0	0	3	2	1	0	0	0	0	3	0	0	3	1	1	2
	17	1	1	1	0	20	0	28	0	2	0	0	2	0	0	1	0	1	2	0	0	0	0	0	3	1	1	1	0	20	0	28	0	2	0	0	2	0	0	1	0	1	2	0	0	0	0	0	3
	18	0	1	0	1	0	1	0	1	0	1	0	1	0	0	1	1	1	1	0	1	0	0	0	1	0	1	0	1	0	1	0	1	0	1	0	1	0	0	1	1	1	1	0	1	0	0	0	1
Dark	10-s Time bin→	1st		2nd		3rd		4th		5th		6th		7th		8th		9th		10th		11th		12th		1st		2nd		3rd		4th		5th		6th		7th		8th		9th		10th		11th		12th
	Repeat↓	Eyes CP	Eyes BP	Eyes CP	Eyes BP	Eyes CP	Eyes BP	Eyes CP	Eyes BP	Eyes CP	Eyes BP	Eyes CP	Eyes BP	Eyes CP	Eyes BP	Eyes CP	Eyes BP	Eyes CP	Eyes BP	Eyes CP	Eyes BP	Eyes CP	Eyes BP	Eyes CP	Eyes BP	Eyes CP	Eyes BP	Eyes CP	Eyes BP	Eyes CP	Eyes BP	Eyes CP	Eyes BP	Eyes CP	Eyes BP	Eyes CP	Eyes BP	Eyes CP	Eyes BP	Eyes CP	Eyes BP	Eyes CP	Eyes BP	Eyes CP	Eyes BP	Eyes CP	Eyes BP	Eyes CP	Eyes BP
	1	0	0	1	0	0	0	1	0	3	3	0	1	0	0	3	0	5	0	1	0	0	1	0	0	0	0	1	0	0	0	1	0	3	3	0	1	0	0	3	0	5	0	1	0	0	1	0	0
	2	0	0	0	0	0	0	0	0	0	1	3	0	2	0	0	0	0	2	0	1	1	0	2	2	0	0	0	0	0	0	0	0	0	1	3	0	2	0	0	0	0	2	0	1	1	0	2	2
	3	0	0	0	0	1	11	1	15	5	1	0	0	0	2	3	3	0	0	2	0	0	1	3	0	0	0	0	0	1	7	1	11	5	6	0	5	0	3	3	0	0	0	2	0	0	1	3	0
	4	1	1	0	0	0	0	0	0	0	0	3	0	2	0	0	0	0	0	0	0	0	0	1	1	1	1	0	0	0	0	0	0	0	0	3	0	2	0	0	0	0	0	0	0	0	0	1	1
	5	0	0	1	0	14	0	16	0	6	2	0	2	0	0	0	0	0	0	0	2	3	0	0	0	1	0	1	0	7	0	6	0	2	2	0	2	2	0	0	0	0	0	0	2	0	0	0	0
	6	0	0	0	0	0	0	0	0	0	1	0	0	4	0	5	1	2	3	0	0	0	0	0	0	1	0	1	0	1	0	1	0	1	1	1	0	1	0	1	1	1	3	1	0	1	0	1	0
	7	0	0	0	2	0	1	0	1	0	0	0	0	3	2	0	0	1	0	0	0	1	2	0	0	0	0	0	2	0	1	0	1	0	0	0	0	3	2	0	0	1	0	0	0	1	2	0	0
	8	0	0	0	1	0	1	0	0	0	1	0	1	0	0	0	0	4	0	0	0	0	0	2	0	0	0	0	1	0	1	0	0	0	1	0	1	0	0	0	0	4	0	0	0	0	0	2	0
	9	1	0	0	1	0	1	0	0	3	0	1	0	0	3	0	1	0	0	3	1	2	0	2	0	1	0	0	1	0	1	0	0	3	0	1	0	0	3	0	1	0	0	3	1	2	0	2	0
	10	0	0	0	0	1	0	1	0	2	3	2	3	0	2	1	3	0	4	4	0	3	0	0	0	0	0	0	0	1	0	1	0	2	3	2	3	0	2	1	3	0	4	4	0	3	0	0	0
	11	0	0	0	0	0	1	0	0	4	0	2	2	3	2	2	0	0	0	0	0	0	0	0	1	0	0	0	0	0	1	0	0	4	0	2	2	3	2	2	0	0	0	0	0	0	0	0	1
	12	1	0	1	0	0	0	1	0	3	0	3	0	0	0	0	0	0	0	0	0	0	0	0	2	1	0	1	0	0	0	1	0	3	0	3	0	0	0	0	0	0	0	0	0	0	0	0	2
	13	1	2	1	0	1	0	1	0	0	0	0	0	0	0	0	0	3	0	0	0	0	2	0	0	1	2	1	0	1	0	1	0	0	0	0	0	0	0	0	0	3	0	0	0	0	2	0	0
	14	2	0	0	0	0	0	0	1	0	0	4	2	0	0	0	0	0	5	0	0	0	0	0	3	2	0	0	0	0	0	0	1	0	0	4	2	0	0	0	0	0	5	0	0	0	0	0	3
	15	0	1	0	0	0	0	0	1	1	2	0	0	1	0	0	1	3	3	0	1	1	0	2	0	0	1	0	0	0	0	0	1	1	2	0	0	1	0	0	1	3	3	0	1	1	0	2	0
	16	0	0	0	0	0	0	0	0	0	0	0	0	0	0	0	0	2	0	0	0	0	2	2	0	0	0	0	0	0	0	0	0	0	0	0	0	0	0	0	0	2	0	0	0	0	2	2	0
	17	0	0	1	1	1	1	0	1	0	1	0	0	0	0	1	0	0	0	1	2	0	0	1	0	0	0	1	1	1	1	0	1	0	1	0	0	0	0	1	0	0	0	1	2	0	0	1	0
	18	1	1	1	1	0	1	0	0	0	0	0	0	0	0	0	0	0	0	1	1	0	1	0	1	1	1	1	1	0	1	0	0	0	0	0	0	0	0	0	0	0	0	1	1	0	1	0	1
UV-A/blue	10-s Time bin→	1st		2nd		3rd		4th		5th		6th		7th		8th		9th		10th		11th		12th		1st		2nd		3rd		4th		5th		6th		7th		8th		9th		10th		11th		12th
	Repeat↓	Eyes CP	Eyes BP	Eyes CP	Eyes BP	Eyes CP	Eyes BP	Eyes CP	Eyes BP	Eyes CP	Eyes BP	Eyes CP	Eyes BP	Eyes CP	Eyes BP	Eyes CP	Eyes BP	Eyes CP	Eyes BP	Eyes CP	Eyes BP	Eyes CP	Eyes BP	Eyes CP	Eyes BP	Eyes CP	Eyes BP	Eyes CP	Eyes BP	Eyes CP	Eyes BP	Eyes CP	Eyes BP	Eyes CP	Eyes BP	Eyes CP	Eyes BP	Eyes CP	Eyes BP	Eyes CP	Eyes BP	Eyes CP	Eyes BP	Eyes CP	Eyes BP	Eyes CP	Eyes BP	Eyes CP	Eyes BP
	1	2	0	0	0	3	0	11	0	0	0	2	1	0	0	0	0	0	0	1	0	0	0	1	0	2	0	0	0	3	0	11	0	0	0	2	1	0	0	0	0	0	0	1	0	0	0	1	0
	2	0	0	1	0	6	0	0	0	1	0	0	0	0	0	0	0	0	0	0	1	2	0	0	1	0	0	1	0	6	0	0	0	1	0	0	0	0	0	0	0	0	0	0	1	2	0	0	1
	3	1	2	0	2	32	14	44	26	13	7	2	3	0	1	2	3	0	0	0	0	0	0	2	0	1	2	0	2	32	2	44	2	13	2	2	2	0	3	2	0	0	0	0	0	0	2	2	0
	4	0	0	0	0	1	1	1	0	2	0	0	0	0	1	0	0	1	0	0	0	0	0	0	1	0	0	0	0	1	1	1	0	2	0	0	0	0	1	0	0	1	0	0	0	0	0	0	1
	5	0	0	0	0	0	0	15	0	2	0	1	0	0	3	0	1	0	2	0	0	0	0	0	2	0	0	0	0	0	0	0	0	0	0	0	0	0	3	2	1	0	2	1	0	0	0	0	2
	6	0	0	0	1	0	2	0	9	2	0	0	0	1	0	0	1	0	2	0	0	0	0	0	0	0	0	2	1	10	2	7	9	0	0	3	0	2	0	0	1	2	2	0	0	0	0	0	0
	7	0	0	0	1	0	0	0	0	0	1	3	1	0	1	0	0	0	1	0	1	0	1	0	1	0	0	0	1	0	0	0	0	0	1	3	1	0	1	0	0	0	1	0	1	0	1	0	1
	8	1	0	1	0	0	14	0	28	0	3	0	0	0	0	0	0	2	0	0	0	2	2	1	0	1	0	1	0	0	14	0	28	0	3	0	0	0	0	0	0	2	0	0	0	2	2	1	0
	9	0	1	0	0	21	1	40	0	0	0	2	1	1	0	8	0	1	0	9	1	0	1	0	0	0	1	0	0	21	1	40	0	0	0	2	1	1	0	8	0	1	0	9	1	0	1	0	0
	10	2	1	2	1	8	0	23	12	7	0	4	0	0	0	0	0	0	0	1	2	2	0	2	2	2	1	2	1	8	0	23	12	7	0	4	0	0	0	0	0	0	0	1	2	2	0	2	2
	11	3	1	0	1	7	1	0	0	0	0	0	2	1	0	2	0	0	0	0	0	0	0	3	0	3	1	0	1	7	1	0	0	0	0	0	2	1	0	2	0	0	0	0	0	0	0	3	0
	12	1	0	0	0	24	0	59	0	10	0	0	0	0	0	0	3	3	2	0	0	1	0	0	0	1	0	0	0	24	0	59	0	10	0	0	0	0	0	0	3	3	2	0	0	1	0	0	0
	13	0	0	1	0	5	0	6	0	0	3	0	0	0	2	0	1	0	1	1	0	0	0	0	1	0	0	1	0	5	0	6	0	0	3	0	0	0	2	0	1	0	1	1	0	0	0	0	1
	14	1	0	0	0	31	0	33	0	2	0	1	0	0	3	0	1	0	0	0	0	0	0	0	0	1	0	0	0	31	0	33	0	2	0	1	0	0	3	0	1	0	0	0	0	0	0	0	0
	15	0	2	0	0	4	0	16	0	4	0	0	2	0	0	0	0	0	0	0	3	1	3	1	3	0	2	0	0	4	0	16	0	4	0	0	2	0	0	0	0	0	0	0	3	1	3	1	3
	16	0	0	0	0	0	0	0	0	0	1	0	1	3	1	2	1	0	0	0	0	0	0	0	0	0	0	0	0	0	0	0	0	0	1	0	1	3	1	2	1	0	0	0	0	0	0	0	0
	17	0	0	0	1	14	0	27	0	7	0	0	1	1	0	0	0	1	2	0	1	1	1	1	2	0	0	0	1	14	0	27	0	7	0	0	1	1	0	0	0	1	2	0	1	1	1	1	2
	18	0	1	1	1	1	0	1	1	3	0	0	0	1	0	1	0	3	0	2	0	0	0	0	0	0	1	1	1	1	0	1	1	3	0	0	0	1	0	1	0	3	0	2	0	0	0	0	0
Cyan/green	10-s Time bin→	1st		2nd		3rd		4th		5th		6th		7th		8th		9th		10th		11th		12th		1st		2nd		3rd		4th		5th		6th		7th		8th		9th		10th		11th		12th
	Repeat↓	Eyes CP	Eyes BP	Eyes CP	Eyes BP	Eyes CP	Eyes BP	Eyes CP	Eyes BP	Eyes CP	Eyes BP	Eyes CP	Eyes BP	Eyes CP	Eyes BP	Eyes CP	Eyes BP	Eyes CP	Eyes BP	Eyes CP	Eyes BP	Eyes CP	Eyes BP	Eyes CP	Eyes BP	Eyes CP	Eyes BP	Eyes CP	Eyes BP	Eyes CP	Eyes BP	Eyes CP	Eyes BP	Eyes CP	Eyes BP	Eyes CP	Eyes BP	Eyes CP	Eyes BP	Eyes CP	Eyes BP	Eyes CP	Eyes BP	Eyes CP	Eyes BP	Eyes CP	Eyes BP	Eyes CP	Eyes BP
	1	0	2	0	1	0	1	0	1	0	1	0	0	0	0	0	0	0	0	0	0	3	0	0	0	0	2	0	1	0	1	0	1	0	1	0	0	0	0	0	0	0	0	0	0	3	0	0	0
	2	0	0	0	0	1	0	0	0	1	0	1	2	0	0	0	0	3	1	0	0	0	0	2	1	0	0	0	0	1	0	0	0	1	0	1	2	0	0	0	0	3	1	0	0	0	0	2	1
	3	1	0	0	0	0	0	0	0	0	1	0	0	0	0	0	0	0	3	1	3	1	0	0	0	1	2	0	2	0	2	0	2	0	2	0	2	0	3	0	0	0	0	1	0	1	2	0	0
	4	0	0	1	0	0	0	0	0	0	2	2	0	2	1	1	3	0	0	2	0	0	0	0	0	0	0	1	0	0	0	0	0	0	2	2	0	2	1	1	3	0	0	2	0	0	0	0	0
	5	0	0	0	1	1	10	1	5	0	1	0	0	0	0	2	1	0	0	0	0	0	1	0	2	0	0	1	1	0	10	1	5	0	1	1	0	0	0	1	1	1	0	0	0	0	1	0	2
	6	0	0	1	0	0	0	1	0	1	0	1	0	0	0	0	0	1	1	1	0	0	2	1	0	1	0	1	0	1	0	1	0	1	0	1	0	1	0	0	0	1	1	1	0	0	2	0	0
	7	0	0	0	0	0	0	0	0	0	0	0	0	0	0	0	0	2	0	0	2	0	0	0	0	0	0	0	0	0	0	0	0	0	0	0	0	0	0	0	0	2	0	0	2	0	0	0	0
	8	1	1	0	0	1	1	1	0	0	0	0	3	2	0	0	0	0	0	2	2	0	0	0	0	1	1	0	0	1	1	1	0	0	0	0	3	2	0	0	0	0	0	2	2	0	0	0	0
	9	0	0	0	0	0	1	0	0	0	2	2	2	0	0	2	1	0	0	3	4	2	0	3	0	0	0	0	0	0	1	0	0	0	2	2	2	0	0	2	1	0	0	3	4	2	0	3	0
	10	0	0	0	0	0	0	0	0	0	0	0	1	2	3	0	0	0	0	0	0	0	0	1	2	0	0	0	0	0	0	0	0	0	0	0	1	2	3	0	0	0	0	0	0	0	0	1	2
	11	1	0	1	0	0	0	1	1	1	1	0	1	0	0	0	0	0	0	0	0	1	1	1	1	1	0	1	0	0	0	1	1	1	1	0	1	0	0	0	0	0	0	0	0	1	1	1	1
	12	0	1	0	1	0	1	0	0	0	0	2	0	0	0	0	0	0	2	0	0	0	0	0	1	0	1	0	1	0	1	0	0	0	0	2	0	0	0	0	0	0	2	0	0	0	0	0	1
	13	2	0	0	0	0	0	0	0	0	3	0	0	0	0	2	2	0	0	0	0	2	0	1	1	2	0	0	0	0	0	0	0	0	3	0	0	0	0	2	2	0	0	0	0	2	0	1	1
	14	0	0	0	1	0	1	1	1	0	0	1	1	1	1	2	0	0	0	0	0	0	3	2	1	0	0	0	1	0	1	1	1	0	0	1	1	1	1	2	0	0	0	0	0	0	3	2	1
	15	0	0	1	1	0	0	0	0	0	0	0	3	0	2	0	0	0	0	0	0	0	0	1	0	0	0	1	1	0	0	0	0	0	0	0	3	0	2	0	0	0	0	0	0	0	0	1	0
	16	0	0	0	0	0	0	0	0	1	0	0	2	1	0	2	0	0	2	0	0	1	0	2	0	0	0	0	0	0	0	0	0	1	0	0	2	1	0	2	0	0	2	0	0	1	0	2	0
	17	1	0	1	0	1	0	0	0	2	0	0	0	0	2	0	0	1	0	1	0	1	0	0	0	1	0	1	0	1	0	0	0	2	0	0	0	0	2	0	0	1	0	1	0	1	0	0	0
	18	0	1	0	1	1	0	0	1	0	0	0	0	0	0	0	1	2	1	0	1	0	1	0	1	0	1	0	1	1	0	0	1	0	0	0	0	0	0	0	1	2	1	0	1	0	1	0	1
[truncated: 48 more columns]

## Sheet: Fig.4 c
		The number of wingbeats (the earlier round of data in the two consistent magnetic responses for plotting)																								The number of wingbeats (the first round test)
Full spectrum	10-s Time bin→	1st		2nd		3rd		4th		5th		6th		7th		8th		9th		10th		11th		12th		1st		2nd		3rd		4th		5th		6th		7th		8th		9th		10th		11th		12th
	Repeat↓	Ant&Eyes CP	One Anta /one Eye BP	Ant&Eyes CP	One Anta /one Eye BP	Ant&Eyes CP	One Anta /one Eye BP	Ant&Eyes CP	One Anta /one Eye BP	Ant&Eyes CP	One Anta /one Eye BP	Ant&Eyes CP	One Anta /one Eye BP	Ant&Eyes CP	One Anta /one Eye BP	Ant&Eyes CP	One Anta /one Eye BP	Ant&Eyes CP	One Anta /one Eye BP	Ant&Eyes CP	One Anta /one Eye BP	Ant&Eyes CP	One Anta /one Eye BP	Ant&Eyes CP	One Anta /one Eye BP	Ant&Eyes CP	One Anta /one Eye BP	Ant&Eyes CP	One Anta /one Eye BP	Ant&Eyes CP	One Anta /one Eye BP	Ant&Eyes CP	One Anta /one Eye BP	Ant&Eyes CP	One Anta /one Eye BP	Ant&Eyes CP	One Anta /one Eye BP	Ant&Eyes CP	One Anta /one Eye BP	Ant&Eyes CP	One Anta /one Eye BP	Ant&Eyes CP	One Anta /one Eye BP	Ant&Eyes CP	One Anta /one Eye BP	Ant&Eyes CP	One Anta /one Eye BP	Ant&Eyes CP	One Anta /one Eye BP
	1	1	0	1	0	1	13	1	15	3	2	0	0	3	1	0	0	0	0	0	0	3	1	0	0	1	0	1	0	1	13	1	15	3	2	0	0	3	1	0	0	0	0	0	0	3	1	0	0
	2	0	0	1	0	27	25	34	39	6	9	5	6	0	4	0	0	0	0	0	3	0	0	4	0	0	0	1	0	27	25	34	39	6	9	5	6	0	4	0	0	0	0	0	3	0	0	4	0
	3	0	1	0	0	9	1	48	2	14	0	6	0	0	0	0	1	0	0	0	0	2	2	0	1	0	3	0	3	9	7	48	6	14	0	6	3	0	0	0	3	0	0	0	0	2	0	0	3
	4	0	2	0	0	0	38	0	29	3	8	0	4	0	0	2	2	2	0	0	1	0	0	0	1	0	2	0	0	0	38	0	29	3	8	0	4	0	0	2	2	2	0	0	1	0	0	0	1
	5	0	0	0	1	0	1	0	1	0	0	0	1	3	0	3	0	1	2	2	0	0	0	0	0	0	0	0	1	0	1	0	1	0	0	0	1	3	0	3	0	1	2	2	0	0	0	0	0
	6	0	0	0	0	2	0	19	0	6	0	2	0	2	0	1	0	1	0	0	0	0	1	0	0	0	0	0	0	2	0	19	0	6	0	2	0	2	0	1	0	1	0	0	0	0	1	0	0
	7	1	1	1	2	0	0	0	1	0	0	0	1	1	2	1	0	0	0	0	0	0	0	2	0	1	1	1	2	0	0	0	1	0	0	0	1	1	2	1	0	0	0	0	0	0	0	2	0
	8	0	1	1	1	0	24	0	32	2	6	2	4	0	1	0	1	0	1	0	0	0	0	1	2	0	1	1	1	0	24	0	32	2	6	2	4	0	1	0	1	0	1	0	0	0	0	1	2
	9	0	0	0	0	36	0	29	0	6	0	2	0	0	1	0	1	0	0	1	0	2	0	1	1	0	0	0	0	36	0	29	0	6	0	2	0	0	1	0	1	0	0	1	0	2	0	1	1
	10	1	0	2	0	21	1	37	0	6	1	0	0	0	0	0	0	0	0	0	0	0	0	3	0	1	0	2	0	21	1	37	0	6	1	0	0	0	0	0	0	0	0	0	0	0	0	3	0
	11	1	1	0	0	22	2	61	1	13	1	6	0	0	2	0	0	2	0	0	2	0	0	2	1	1	1	0	0	22	2	61	1	13	1	6	0	0	2	0	0	2	0	0	2	0	0	2	1
	12	0	0	0	1	29	14	52	8	12	3	8	0	0	0	0	0	0	1	1	1	2	1	0	0	0	0	0	1	29	14	52	8	12	3	8	0	0	0	0	0	0	1	1	1	2	1	0	0
	13	2	0	0	0	9	29	11	31	4	7	0	6	0	3	0	2	0	0	0	0	0	0	0	2	2	0	0	0	9	29	11	31	4	7	0	6	0	3	0	2	0	0	0	0	0	0	0	2
	14	0	0	0	0	0	19	0	18	0	5	0	3	0	3	3	0	2	2	1	2	0	2	0	0	0	2	0	2	0	2	0	2	0	2	0	2	0	2	3	2	2	2	1	2	0	2	0	2
	15	0	0	0	0	15	0	17	0	3	0	0	0	2	0	0	0	0	0	2	0	1	0	0	0	0	0	0	0	15	0	17	0	3	0	0	0	2	0	0	0	0	0	2	0	1	0	0	0
	16	0	0	0	2	5	39	9	40	0	10	0	7	0	4	0	3	0	3	3	0	0	1	1	2	0	0	0	2	5	39	9	40	0	10	0	7	0	4	0	3	0	3	3	0	0	1	1	2
	17	0	0	0	1	0	20	0	16	0	2	0	0	0	0	0	0	0	1	0	1	2	0	2	0	0	0	0	1	0	20	0	16	0	2	0	0	0	0	0	0	0	1	0	1	2	0	2	0
	18	0	0	0	0	8	0	11	0	4	0	2	0	2	0	0	1	0	1	0	1	0	2	0	0	0	0	0	0	0	0	0	0	0	0	0	0	0	0	0	1	0	1	0	1	0	2	0	0
[truncated: 48 more columns]

[truncated: 15 more sheets: Fig.4 d, Supp Fig.2, Supp Fig.3 a, Supp Fig.3 b, Supp Fig.4 b, Supp Fig.6, Supp Fig.7 a, Supp Fig.7 b, Supp Fig.8 a, Supp Fig.8 b, Supp Fig.9 a, Supp Fig.9 b, Supp Fig.10, Supp Fig.11 a-c, Supp Fig.11 d]
